# Supplementary material for: Comparative transcriptome analysis of Glyphodes pyloalis Walker (Lepidoptera: Pyralidae) reveals novel insights into heat stress tolerance in insects
Source: BMC Genomics. 2017 Dec 19;18:974. doi: 10.1186/s12864-017-4355-5 (PMC5735938; doi:10.1186/s12864-017-4355-5)
Supplement: Supplementary file 4 — List of the significantly up- and down-regulated genes. (XLSX 570 kb) [file 12864_2017_4355_MOESM4_ESM.xlsx]

## Sheet: Control-VS-Hot-shock.PossionDis
GeneID	Length	Control-Expression	Hot-shock-Expression	log2FoldChange(Hot-shock/Control)	Pvalue	FDR	Up/Down-Regulation(Hot-shock/Control)	Nr	Nt	Swissprot	KEGG	COG	Interpro	GO
CL1244.Contig1_All	1015	0.01	63.69	12.6369	5.79882e-167	4.44444e-165	Up	gi|357614815|gb|EHJ69290.1|/2.69244e-43/ribonuclease [Danaus plexippus]	gi|116833142|gb|DQ875242.1|/3e-20/Helicoverpa armigera ribonuclease mRNA, complete cds	sp|Q8MSF5|RNK_DROME/2e-31/Ribonuclease kappa OS=Drosophila melanogaster GN=CG40127 PE=3 SV=1	tsp:Tsp_04481/6e-15/zinc metalloproteinase nas-4; K19323 ataxin-10	NA	PTHR31733/2.3E-37/--	biological_process:GO:0009303//rRNA transcription;molecular_function:GO:0004521//endoribonuclease activity;
CL1930.Contig1_All	1254	0.01	59.63	12.5418	3.8108e-200	3.62255e-198	Up	gi|459352882|gb|AGG55017.1|/4.25163e-156/thiolase 4 [Heliothis subflexa]	gi|389611416|dbj|AK402698.1|/2e-06/Papilio polytes mRNA for yippee interacting protein 2, complete cds, sequence id: Pp-1057	sp|P42765|THIM_HUMAN/9e-106/3-ketoacyl-CoA thiolase, mitochondrial OS=Homo sapiens GN=ACAA2 PE=1 SV=2	bmor:105841738/2e-162/3-ketoacyl-CoA thiolase, mitochondrial-like; K07508 acetyl-CoA acyltransferase 2 [EC:2.3.1.16]	BH1997/1e-88/---	PTHR18919/1.8E-181/--	NA
CL2052.Contig3_All	1237	0.01	45.2	12.1421	1.96618e-149	1.37387e-147	Up	gi|512935985|ref|XP_004933409.1|/4.64102e-123/PREDICTED: peroxisomal multifunctional enzyme type 2-like [Bombyx mori]	gi|442616269|ref|NM_001272602.1|/8e-12/Drosophila melanogaster CG11151 (CG11151), transcript variant B, mRNA	sp|P97852|DHB4_RAT/9e-77/Peroxisomal multifunctional enzyme type 2 OS=Rattus norvegicus GN=Hsd17b4 PE=1 SV=3	bmor:101745499/7e-124/peroxisomal multifunctional enzyme type 2; K12405 3-hydroxyacyl-CoA dehydrogenase / 3a,7a,12a-trihydroxy-5b-cholest-24-enoyl-CoA hydratase / enoyl-CoA hydratase 2 [EC:1.1.1.35 4.2.1.107 4.2.1.119]	Rv3389c/5e-24/---	PTHR13078/1.4E-52/--	NA
CL1855.Contig1_All	910	0.01	45.09	12.1386	9.94432e-104	4.81155e-102	Up	gi|683937269|ref|XP_009097449.1|/6.58674e-11/PREDICTED: keratin-associated protein 10-7-like [Serinus canaria]	NA	NA	NA	NA	NA	NA
CL716.Contig3_All	2389	0.01	35.38	11.7887	2.09176e-242	2.44663e-240	Up	gi|290560653|ref|NP_001166835.1|/0/aldehyde dehydrogenase isoform 1 [Bombyx mori] &gt;gi|87248649|gb|ABD36377.1| aldehyde dehydrogenase [Bombyx mori]	gi|346708878|dbj|AK385527.1|/4e-12/Bombyx mori mRNA, clone: e10021A12	sp|Q5XI42|AL3B1_RAT/1e-129/Aldehyde dehydrogenase family 3 member B1 OS=Rattus norvegicus GN=Aldh3b1 PE=2 SV=1	pxy:105382838/0.0/aldehyde dehydrogenase, dimeric NADP-preferring; K00128 aldehyde dehydrogenase (NAD+) [EC:1.2.1.3]	alr3672/4e-116/---	PF00171/5.7E-90/Aldehyde dehydrogenase family	biological_process:GO:0006081//cellular aldehyde metabolic process;GO:0055114//oxidation-reduction process;molecular_function:GO:0004030//aldehyde dehydrogenase [NAD(P)+] activity;
CL615.Contig4_All	380	0.01	27.02	11.3998	1.39529e-18	1.72978e-17	Up	NA	gi|364284157|gb|HQ717469.1|/9e-12/Colias eurytheme clone PGI4-45_10 phosphoglucose isomerase (PGI) gene, intron 4	NA	NA	NA	NA	NA
CL2330.Contig1_All	3222	0.01	23.37	11.1904	3.5189e-220	3.80183e-218	Up	gi|357606893|gb|EHJ65275.1|/0/hypothetical protein KGM_04995 [Danaus plexippus]	gi|346705023|dbj|AK383600.1|/0.0/Bombyx mori mRNA, clone: MFB-13I22	sp|Q80ZD3|S2611_MOUSE/1e-102/Sodium-independent sulfate anion transporter OS=Mus musculus GN=Slc26a11 PE=2 SV=2	bmor:101746424/0.0/sodium-independent sulfate anion transporter; K14708 solute carrier family 26 (sodium-independent sulfate anion transporter), member 11	SPBC3H7.02/2e-53/---	PTHR11814/1.3E-275/--	NA
CL651.Contig2_All	1507	0.01	16.64	10.7004	2.70434e-69	9.20913e-68	Up	gi|608788983|gb|AHW57295.1|/5.12945e-53/CYP304F13, partial [Chilo suppressalis]	gi|346706869|dbj|AK383829.1|/2e-12/Bombyx mori mRNA, clone: MFB-23J20	sp|Q9VG17|CP304_DROME/7e-26/Probable cytochrome P450 304a1 OS=Drosophila melanogaster GN=Cyp304a1 PE=2 SV=2	spu:586945/1e-19/cytochrome P450 2C15; K07417 cytochrome P450, family 2, subfamily G	alr1450/4e-08/---	PTHR24303/2.0E-40/--	NA
CL1502.Contig4_All	1826	0.01	15.72	10.6184	7.07214e-81	2.79375e-79	Up	gi|357626311|gb|EHJ76442.1|/3.77141e-149/hypothetical protein KGM_22551 [Danaus plexippus]	gi|512927983|ref|XM_004931413.1|/9e-34/PREDICTED: Bombyx mori purine nucleoside phosphorylase-like (LOC101736818), transcript variant X2, mRNA	sp|P55859|PNPH_BOVIN/8e-90/Purine nucleoside phosphorylase OS=Bos taurus GN=PNP PE=1 SV=3	bmor:101736818/6e-145/purine nucleoside phosphorylase-like; K03783 purine-nucleoside phosphorylase [EC:2.4.2.1]	BS_pnp/7e-70/---	PTHR11904/5.9E-151/--	NA
CL3103.Contig2_All	1342	0.01	14.98	10.5488	6.79102e-55	1.9353e-53	Up	gi|512888944|ref|XP_004922170.1|/7.12161e-104/PREDICTED: BCL2/adenovirus E1B 19 kDa protein-interacting protein 3-like [Bombyx mori]	gi|512888943|ref|XM_004922113.1|/1e-126/PREDICTED: Bombyx mori BCL2/adenovirus E1B 19 kDa protein-interacting protein 3-like (LOC101741938), mRNA	sp|Q12983|BNIP3_HUMAN/2e-10/BCL2/adenovirus E1B 19 kDa protein-interacting protein 3 OS=Homo sapiens GN=BNIP3 PE=1 SV=2	bmor:101741938/1e-104/BCL2/adenovirus E1B 19 kDa protein-interacting protein 3; K15464 BCL2/adenovirus E1B 19 kDa protein-interacting protein 3	NA	PTHR15186/3.7E-43/--	NA
CL309.Contig4_All	2368	0.01	14.61	10.5127	2.39964e-99	1.11302e-97	Up	gi|512907410|ref|XP_004926435.1|/2.67872e-113/PREDICTED: PDZ and LIM domain protein 3-like isoform X4 [Bombyx mori]	gi|389608258|dbj|AK401119.1|/3e-34/Papilio xuthus mRNA for Z band alternatively spliced PDZ-motif protein 66, complete cds, sequence id: Px-0125	sp|Q3SYZ8|PDLI3_BOVIN/4e-09/PDZ and LIM domain protein 3 OS=Bos taurus GN=PDLIM3 PE=2 SV=1	NA	NA	NA	NA
CL427.Contig1_All	1566	0.01	13.43	10.3912	2.44618e-58	7.36098e-57	Up	gi|357619888|gb|EHJ72288.1|/3.41691e-54/aquaporin AQP-Gra2 [Danaus plexippus]	NA	sp|Q9V5Z7|AQP_DROME/5e-27/Aquaporin OS=Drosophila melanogaster GN=Drip PE=2 SV=2	bmor:100127126/5e-35/aqp; aquaporin; K09884 aquaporin rerated protein, invertebrate	PA4034/2e-15/---	NA	NA
Unigene18457_All	3179	0.01	12.26	10.2597	2.26042e-114	1.21135e-112	Up	gi|108884621|gb|EAT48846.1|/8.90337e-38/AAEL000130-PA [Aedes aegypti]	NA	NA	NA	NA	PF00945/2.2E-81/Rhabdovirus nucleocapsid protein	NA
Unigene19378_All	806	0.01	12.17	10.2491	1.57359e-24	2.39981e-23	Up	gi|512891991|ref|XP_004922820.1|/1.6138e-68/PREDICTED: lysoplasmalogenase-like [Bombyx mori]	NA	sp|F1RMN2|TM86B_PIG/2e-33/Lysoplasmalogenase OS=Sus scrofa GN=TMEM86B PE=3 SV=1	pps:100985350/2e-32/TMEM86B; transmembrane protein 86B; K18575 alkenylglycerophosphocholine/alkenylglycerophosphoethanolamine hydrolase [EC:3.3.2.2 3.3.2.5]	VCA0703/4e-16/---	PTHR31885:SF3/4.2E-64/--	NA
Unigene21673_All	631	0.01	12.01	10.23	5.89856e-18	7.10946e-17	Up	NA	NA	NA	NA	NA	NA	NA
CL2326.Contig2_All	997	0.01	10.69	10.062	5.66816e-28	9.5184e-27	Up	gi|389611623|dbj|BAM19403.1|/3.24381e-110/integral membrane protein, Tmp21-I [Papilio xuthus]	gi|389611622|dbj|AK402821.1|/1e-116/Papilio xuthus mRNA for integral membrane protein, Tmp21-I, complete cds, sequence id: Px-0491, expressed in epidermis	sp|Q6AY25|TMED3_RAT/2e-58/Transmembrane emp24 domain-containing protein 3 OS=Rattus norvegicus GN=Tmed3 PE=1 SV=1	bmor:101744862/1e-101/transmembrane emp24 domain-containing protein 3; K14825 protein ERP2	NA	PTHR22811:SF60/8.5E-86/--	biological_process:GO:0006810//transport;cellular_component:GO:0016021//integral component of membrane;
Unigene10746_All	1770	0.01	10.54	10.0417	1.05492e-52	2.89587e-51	Up	NA	gi|254681435|gb|GQ150810.1|/3e-24/Homoeosoma nebulella microsatellite ESM116 sequence	NA	NA	NA	NA	NA
CL1695.Contig5_All	1561	0.01	9.69	9.92035	4.64096e-42	1.08003e-40	Up	NA	gi|269847902|gb|AC239124.1|/2e-06/Bicyclus anynana clone BA_Ba85J10, complete sequence	NA	NA	NA	NA	NA
Unigene20380_All	341	0.01	9.62	9.90989	4.63762e-06	2.55763e-05	Up	NA	gi|146218546|gb|BC139863.1|/3e-08/Danio rerio nucleolar and spindle associated protein 1, mRNA (cDNA clone IMAGE:7159560), partial cds	NA	NA	NA	NA	NA
CL2204.Contig2_All	479	0.01	9.37	9.87191	8.1247e-10	6.23953e-09	Up	gi|403334965|gb|EJY66653.1|/6.67191e-12/hypothetical protein OXYTRI_13058 [Oxytricha trifallax]	gi|300078505|gb|GU001167.1|/2e-75/Amastigomonas bermudensis 18S ribosomal RNA gene, partial sequence; internal transcribed spacer 1, 5.8S ribosomal RNA gene, and internal transcribed spacer 2, complete sequence; and 28S ribosomal RNA gene, partial sequence	NA	NA	NA	NA	NA
Unigene17599_All	1031	0.01	9.25	9.85331	3.72228e-25	5.80503e-24	Up	NA	gi|291201232|emb|FP340407.1|/2e-46/22I20_SfBAC_fin, Spodoptera frugiperda BAC, egg DNA	NA	NA	NA	NA	NA
CL182.Contig4_All	577	0.01	9.2	9.84549	2.54378e-12	2.29949e-11	Up	NA	gi|512921688|ref|XR_209925.1|/1e-08/PREDICTED: Bombyx mori uncharacterized LOC101737735 (LOC101737735), misc_RNA	NA	NA	NA	NA	NA
CL1743.Contig4_All	1973	0.01	9.13	9.83447	1.88532e-51	5.09225e-50	Up	gi|512916957|ref|XP_004928768.1|/3.07243e-35/PREDICTED: uncharacterized protein LOC101736412 [Bombyx mori]	gi|254945348|gb|AE014188.3|/3e-12/Plasmodium falciparum 3D7 chromosome 12, complete sequence	NA	pxy:105380990/9e-19/succinate dehydrogenase [ubiquinone] flavoprotein subunit, mitochondrial; K00234 succinate dehydrogenase (ubiquinone) flavoprotein subunit [EC:1.3.5.1]	NA	NA	NA
CL2694.Contig1_All	3244	0.01	9.11	9.83131	7.97584e-87	3.3112e-85	Up	gi|357612280|gb|EHJ67899.1|/0/26S proteasome non-ATPase regulatory subunit 1 [Danaus plexippus]	gi|512914523|ref|XM_004928106.1|/0.0/PREDICTED: Bombyx mori 26S proteasome non-ATPase regulatory subunit 1-like (LOC101746253), mRNA	sp|Q9V3P6|PSMD1_DROME/0.0/26S proteasome non-ATPase regulatory subunit 1 OS=Drosophila melanogaster GN=Rpn2 PE=1 SV=1	bmor:101746253/0.0/26S proteasome non-ATPase regulatory subunit 1; K03032 26S proteasome regulatory subunit N2	SPBC17D11.07c/0.0/---	PTHR10943/0.0/--	biological_process:GO:0042176//regulation of protein catabolic process;GO:0050790//regulation of catalytic activity;cellular_component:GO:0000502//proteasome complex;molecular_function:GO:0030234//enzyme regulator activity;
Unigene17601_All	1389	0.01	8.95	9.80574	3.10904e-34	6.13192e-33	Up	NA	gi|346714625|dbj|AK386800.1|/5e-41/Bombyx mori mRNA, clone: br--01827_K00296	NA	NA	NA	NA	NA
CL1159.Contig4_All	1383	0.48	422.71	9.78242	0	0	Up	gi|209395374|gb|ACI45413.1|/1.32229e-60/trypsin-like serine proteinase T21 [Ostrinia nubilalis]	NA	sp|P35045|TRYA_MANSE/8e-34/Trypsin, alkaline A OS=Manduca sexta PE=2 SV=1	pxy:105389885/1e-38/trypsin CFT-1-like; K01312 trypsin [EC:3.4.21.4]	VC1200/7e-14/---	PR00722/2.2E-7/Chymotrypsin serine protease family (S1) signature	NA
Unigene19470_All	887	0.01	8.59	9.74651	1.60525e-19	2.06822e-18	Up	gi|357616388|gb|EHJ70168.1|/1.29362e-64/zinc finger protein 364 [Danaus plexippus]	gi|512911994|ref|XM_004927491.1|/5e-12/PREDICTED: Bombyx mori RING finger protein 126-like (LOC101739542), mRNA	sp|Q9D0C1|RN115_MOUSE/4e-32/E3 ubiquitin-protein ligase RNF115 OS=Mus musculus GN=Rnf115 PE=1 SV=1	pxy:105385605/3e-59/E3 ubiquitin-protein ligase RNF115; K11982 E3 ubiquitin-protein ligase RNF115/126 [EC:2.3.2.27]	SPAC57A7.09/9e-06/---	PS50089/12.489/Zinc finger RING-type profile.	NA
CL1935.Contig1_All	328	0.01	8.43	9.71939	8.28818e-05	0.000389057	Up	gi|630439338|gb|AHY99684.1|/4.22006e-24/UDP-glycosyltransferase 40U1 [Spodoptera littoralis]	NA	sp|Q63ZR6|UD3A1_XENLA/1e-09/UDP-glucuronosyltransferase 3A1 OS=Xenopus laevis GN=ugt3a1 PE=2 SV=1	pxy:105382131/3e-23/UDP-glucuronosyltransferase 2B7-like; K00699 glucuronosyltransferase [EC:2.4.1.17]	NA	PTHR11926/2.4E-27/--	molecular_function:GO:0016757//transferase activity, transferring glycosyl groups;
CL3157.Contig1_All	1470	0.01	8.24	9.6865	1.31434e-33	2.54927e-32	Up	gi|109706823|gb|ABG42998.1|/0/splicing factor 45 [Bombyx mori]	gi|346713454|dbj|AK388342.1|/3e-45/Bombyx mori mRNA, clone: fcaL32G13	sp|Q8JZX4|SPF45_MOUSE/1e-74/Splicing factor 45 OS=Mus musculus GN=Rbm17 PE=1 SV=1	pxy:105385932/0.0/splicing factor 45; K12840 splicing factor 45	NA	PTHR13288/1.1E-49/--	molecular_function:GO:0000166//nucleotide binding;GO:0003676//nucleic acid binding;
CL937.Contig2_All	897	0.01	7.73	9.59432	5.89856e-18	7.11264e-17	Up	gi|357626937|gb|EHJ76824.1|/2.45717e-10/hypothetical protein KGM_07749 [Danaus plexippus]	NA	NA	NA	NA	NA	NA
CL1707.Contig1_All	648	0.01	7.58	9.56605	5.23024e-12	4.63757e-11	Up	NA	gi|319918809|dbj|AB597005.1|/4e-06/Ostrinia nubilalis OnubOR7a, OnubOR5b genes, complete cds and complete sequence, clone: 11K16	NA	NA	NA	NA	NA
CL937.Contig1_All	723	0.01	7.19	9.48985	6.01726e-13	5.63244e-12	Up	gi|89520371|gb|ABD76335.1|/7.3241e-11/transposase [Heliothis virescens]	NA	NA	NA	NA	PF13842/8.6E-5/DDE_Tnp_1-like zinc-ribbon	NA
Unigene19776_All	477	0.01	7.16	9.48382	1.2621e-07	8.07441e-07	Up	gi|357624404|gb|EHJ75189.1|/2.56851e-42/hypothetical protein KGM_19787 [Danaus plexippus]	NA	NA	NA	NA	NA	NA
CL1817.Contig3_All	1006	0.01	6.34	9.30834	5.12706e-17	5.90699e-16	Up	gi|389609409|dbj|BAM18316.1|/1.58e-112/conserved hypothetical protein [Papilio xuthus]	gi|346712950|dbj|AK386041.1|/1e-74/Bombyx mori mRNA, clone: fphe18E14	sp|Q9V3B6|CWC15_DROME/2e-79/Protein CWC15 homolog OS=Drosophila melanogaster GN=c12.1 PE=2 SV=1	bmor:101739416/5e-108/protein CWC15 homolog; K12863 protein CWC15	NA	PTHR12718/1.5E-116/--	biological_process:GO:0000398//mRNA splicing, via spliceosome;cellular_component:GO:0005681//spliceosomal complex;
CL480.Contig1_All	2548	0.01	6.3	9.29921	9.35396e-47	2.35618e-45	Up	gi|512886078|ref|XP_004921701.1|/0/PREDICTED: protein downstream neighbor of son homolog [Bombyx mori]	gi|512886077|ref|XM_004921644.1|/9e-44/PREDICTED: Bombyx mori protein downstream neighbor of son homolog (LOC101742286), mRNA	sp|Q9VNA8|DONS_DROME/3e-89/Protein downstream neighbor of son homolog OS=Drosophila melanogaster GN=hd PE=1 SV=1	ssc:100511011/4e-15/SRRM2; serine/arginine repetitive matrix 2; K13172 serine/arginine repetitive matrix protein 2	DR2418/9e-06/---	PTHR12972/4.3E-122/--	NA
CL971.Contig1_All	426	0.01	6.2	9.27612	9.53536e-06	5.0516e-05	Up	NA	NA	NA	NA	NA	NA	NA
CL775.Contig1_All	516	0.01	6.14	9.26209	2.59498e-07	1.61747e-06	Up	gi|6671050|gb|AAF23078.1|AF128867_1/1.60823e-33/glutathione S-transferase [Choristoneura fumiferana]	NA	sp|P46428|GST_ANOGA/8e-19/Glutathione S-transferase OS=Anopheles gambiae GN=GstS1 PE=2 SV=4	pxy:105391548/3e-31/glutathione S-transferase-like; K01830 prostaglandin-H2 D-isomerase [EC:5.3.99.2]	NA	PTHR11571/2.8E-37/--	NA
Unigene17750_All	505	0.01	5.97	9.22159	5.33548e-07	3.23788e-06	Up	NA	gi|359952815|gb|JN546230.1|/1e-14/Teleopsis dalmanni Enhancer of split complex, complete sequence	NA	NA	NA	NA	NA
Unigene19640_All	705	0.01	5.84	9.18982	1.92188e-10	1.54151e-09	Up	NA	NA	NA	NA	NA	NA	NA
Unigene23398_All	586	0.01	5.8	9.17991	2.98546e-08	2.01442e-07	Up	NA	NA	NA	NA	NA	NA	NA
CL2756.Contig2_All	756	0.01	5.77	9.17243	4.54614e-11	3.8195e-10	Up	NA	gi|346708147|dbj|AK380797.1|/2e-35/Bombyx mori mRNA, clone: fufe16H10	NA	NA	NA	NA	NA
CL623.Contig1_All	1388	0.01	5.63	9.13699	1.03337e-21	1.45245e-20	Up	gi|357620662|gb|EHJ72779.1|/4.41937e-64/hypothetical protein KGM_02666 [Danaus plexippus]	gi|389611088|dbj|AK402533.1|/4e-17/Papilio polytes mRNA for simila to CG6426, complete cds, sequence id: Pp-0427	sp|Q6L6Q6|LYS_CRAGI/1e-11/Lysozyme OS=Crassostrea gigas GN=lysoz PE=2 SV=1	NA	NA	PS00018/-/EF-hand calcium-binding domain.	NA
CL1838.Contig8_All	859	0.01	5.42	9.08215	5.23024e-12	4.63299e-11	Up	gi|512925365|ref|XP_004930821.1|/1.0664e-76/PREDICTED: LOW QUALITY PROTEIN: PHD and RING finger domain-containing protein 1-like [Bombyx mori]	gi|512925364|ref|XM_004930764.1|/4e-31/PREDICTED: Bombyx mori PHD and RING finger domain-containing protein 1-like (LOC101736545), mRNA	sp|Q63625|PHRF1_RAT/4e-23/PHD and RING finger domain-containing protein 1 OS=Rattus norvegicus GN=Phrf1 PE=1 SV=2	bmor:101736545/2e-77/PHD and RING finger domain-containing protein 1; K17586 PHD and RING finger domain-containing protein 1	NA	NA	NA
Unigene19160_All	1123	0.01	5.31	9.05257	2.16746e-16	2.42853e-15	Up	gi|339730749|dbj|BAK52270.1|/1.13127e-117/serine protease like protein [Agrius convolvuli]	gi|339730748|dbj|AB645766.1|/1e-28/Agrius convolvuli mRNA for serine protease like protein, complete cds	sp|P06868|PLMN_BOVIN/4e-38/Plasminogen OS=Bos taurus GN=PLG PE=1 SV=2	tca:663008/4e-43/soluble guanylate cyclase 89Db-like; K01769 guanylate cyclase, other [EC:4.6.1.2]	VC1649/1e-23/---	PR00722/5.3E-12/Chymotrypsin serine protease family (S1) signature	NA
Unigene17451_All	2747	0.01	5.29	9.04712	1.09781e-42	2.5929e-41	Up	NA	NA	NA	NA	NA	NA	NA
Unigene19427_All	536	0.01	5.15	9.00843	2.25556e-06	1.2834e-05	Up	NA	NA	NA	NA	NA	NA	NA
CL1593.Contig2_All	1549	0.01	5.14	9.00562	2.44442e-22	3.49043e-21	Up	gi|512889421|ref|XP_004922273.1|/0/PREDICTED: suppressor protein SRP40-like [Bombyx mori]	gi|512889420|ref|XM_004922216.1|/3e-98/PREDICTED: Bombyx mori suppressor protein SRP40-like (LOC101745271), mRNA	sp|Q5VV52|ZN691_HUMAN/9e-24/Zinc finger protein 691 OS=Homo sapiens GN=ZNF691 PE=1 SV=1	asn:102383187/4e-23/zinc finger protein 135-like; K09228 KRAB domain-containing zinc finger protein	XF1267/7e-10/---	PS50157/8.954/Zinc finger C2H2 type domain profile.	NA
CL1046.Contig1_All	2605	0.01	5.13	9.00282	3.04772e-39	6.70399e-38	Up	gi|512931844|ref|XP_004932400.1|/0/PREDICTED: probable peroxisomal acyl-coenzyme A oxidase 1-like [Bombyx mori]	gi|512931835|ref|XM_004932341.1|/4e-15/PREDICTED: Bombyx mori probable peroxisomal acyl-coenzyme A oxidase 1-like (LOC101743803), mRNA	sp|Q7KML2|ACOX1_DROME/2e-172/Probable peroxisomal acyl-coenzyme A oxidase 1 OS=Drosophila melanogaster GN=CG5009 PE=1 SV=1	bmor:101744100/0.0/probable peroxisomal acyl-coenzyme A oxidase 1; K00232 acyl-CoA oxidase [EC:1.3.3.6]	YGL205w/9e-51/---	PF14749/1.9E-27/Acyl-coenzyme A oxidase N-terminal	NA
CL95.Contig2_All	1184	0.01	4.99	8.9629	4.45648e-16	4.9195e-15	Up	gi|114050857|ref|NP_001040408.1|/2.25872e-103/WW domain binding protein 4 [Bombyx mori] &gt;gi|95102782|gb|ABF51332.1| WW domain binding protein 4 [Bombyx mori]	gi|291201257|emb|FP340432.1|/2e-49/94B11_HaBAC_fin, Helicoverpa armigera BAC, pupae DNA	sp|Q5F457|WBP4_CHICK/2e-31/WW domain-binding protein 4 OS=Gallus gallus GN=WBP4 PE=2 SV=1	bmor:732944/4e-104/WW domain binding protein 4; K13220 WW domain-binding protein 4	NA	NA	molecular_function:GO:0005488//binding;
CL2418.Contig1_All	1994	0.01	4.98	8.96	1.34079e-28	2.29015e-27	Up	gi|512910645|ref|XP_004927221.1|/3.67707e-153/PREDICTED: hsc70-interacting protein-like isoform X1 [Bombyx mori] &gt;gi|512910649|ref|XP_004927222.1| PREDICTED: hsc70-interacting protein-like isoform X2 [Bombyx mori]	gi|513010404|ref|XM_004866558.1|/2e-07/PREDICTED: Heterocephalus glaber RING finger protein 223-like (LOC101704792), mRNA	sp|Q86DS1|F10A2_DROME/9e-77/Hsc70-interacting protein 2 OS=Drosophila melanogaster GN=HIP-R PE=1 SV=2	bmor:101742938/6e-154/hsc70-interacting protein-like; K09560 suppressor of tumorigenicity protein 13	FN1787/8e-12/---	PS50005/9.263/TPR repeat profile.	NA
CL2950.Contig2_All	480	0.01	4.94	8.94837	1.96055e-05	0.000100043	Up	NA	NA	NA	NA	NA	NA	NA
CL2399.Contig2_All	1685	0.01	4.92	8.94251	1.36777e-23	2.02508e-22	Up	gi|512922694|ref|XP_004930179.1|/0/PREDICTED: protein ariadne-2-like isoform X1 [Bombyx mori] &gt;gi|512922698|ref|XP_004930180.1| PREDICTED: protein ariadne-2-like isoform X2 [Bombyx mori]	gi|346707454|dbj|AK382216.1|/1e-127/Bombyx mori mRNA, clone: fdpe10G07	sp|O76924|ARI2_DROME/0.0/Protein ariadne-2 OS=Drosophila melanogaster GN=ari-2 PE=2 SV=1	bmor:101745249/0.0/protein ariadne-2; K11969 ariadne-2 [EC:2.3.2.27]	NA	PF01485/6.1E-12/IBR domain	molecular_function:GO:0008270//zinc ion binding;
Unigene18270_All	537	0.01	4.92	8.94251	2.25556e-06	1.28421e-05	Up	gi|357629677|gb|EHJ78296.1|/1.39081e-20/hypothetical protein KGM_22708 [Danaus plexippus]	NA	sp|Q6ZNF0|PAPL_HUMAN/7e-16/Iron/zinc purple acid phosphatase-like protein OS=Homo sapiens GN=PAPL PE=2 SV=2	NA	NA	NA	molecular_function:GO:0016787//hydrolase activity;
CL271.Contig3_All	942	0.01	4.9	8.93664	2.54378e-12	2.29872e-11	Up	gi|512936345|ref|XP_004933496.1|/7.84448e-63/PREDICTED: calcium and integrin-binding family member 2-like [Bombyx mori]	NA	sp|B1A8Z2|CIB1_SHEEP/6e-26/Calcium and integrin-binding protein 1 OS=Ovis aries GN=CIB1 PE=2 SV=1	crg:105331416/6e-37/calcium and integrin-binding protein 1-like; K17259 calcium and integrin-binding protein 1	YKL190w/2e-08/---	PS50222/6.201/EF-hand calcium-binding domain profile.	NA
CL1242.Contig2_All	1521	0.01	4.76	8.89482	1.8468e-20	2.47177e-19	Up	gi|512924269|ref|XP_004930556.1|/9.82195e-153/PREDICTED: vacuolar protein sorting-associated protein 16 homolog [Bombyx mori]	gi|512924268|ref|XM_004930499.1|/1e-23/PREDICTED: Bombyx mori vacuolar protein sorting-associated protein 16 homolog (LOC101738269), mRNA	sp|Q920Q4|VPS16_MOUSE/2e-65/Vacuolar protein sorting-associated protein 16 homolog OS=Mus musculus GN=Vps16 PE=1 SV=3	NA	NA	PTHR12811:SF0/5.1E-102/--	NA
Unigene17568_All	753	0.01	4.67	8.86728	3.4347e-09	2.52322e-08	Up	NA	gi|347451460|gb|JN604417.1|/3e-13/Agrilus planipennis clone D120 microsatellite sequence	NA	NA	NA	NA	NA
CL396.Contig2_All	3510	0.01	4.37	8.77149	1.6717e-45	4.1449e-44	Up	gi|357631555|gb|EHJ79025.1|/3.8375e-98/ubiquitin conjugating enzyme 4 [Danaus plexippus]	gi|194868069|ref|XM_001972176.1|/2e-45/Drosophila erecta GG15402 (Dere\GG15402), mRNA	sp|P52486|UBCD4_DROME/1e-84/Ubiquitin-conjugating enzyme E2-22 kDa OS=Drosophila melanogaster GN=UbcD4 PE=1 SV=2	bmor:100141465/2e-94/Ubcd4, BmubcD4; ubiquitin conjugating enzyme 4; K04649 ubiquitin-conjugating enzyme (huntingtin interacting protein 2) [EC:2.3.2.23]	YDR177w/1e-37/---	PS50127/36.924/Ubiquitin-conjugating enzymes family profile.	molecular_function:GO:0016881//acid-amino acid ligase activity;
CL1208.Contig1_All	888	0.01	4.28	8.74147	3.95154e-10	3.10741e-09	Up	gi|512930986|ref|XP_004932196.1|/2.28346e-61/PREDICTED: serine/threonine-protein kinase unc-51-like isoform X2 [Bombyx mori]	gi|512930985|ref|XM_004932139.1|/2e-14/PREDICTED: Bombyx mori serine/threonine-protein kinase unc-51-like (LOC101745443), transcript variant X2, mRNA	sp|Q8BTI8|SRRM2_MOUSE/6e-13/Serine/arginine repetitive matrix protein 2 OS=Mus musculus GN=Srrm2 PE=1 SV=3	bmor:101745443/4e-62/serine/threonine-protein kinase ULK1; K08269 serine/threonine-protein kinase ULK/ATG1 [EC:2.7.11.1]	Rv0338c/1e-06/---	NA	NA
CL2873.Contig2_All	2172	0.01	4.26	8.73471	1.01299e-26	1.64165e-25	Up	gi|512913466|ref|XP_004927903.1|/0/PREDICTED: otopetrin-2-like [Bombyx mori]	gi|512913465|ref|XM_004927846.1|/4e-27/PREDICTED: Bombyx mori otopetrin-2-like (LOC101735423), mRNA	sp|Q7RTM1|OTOP1_HUMAN/4e-12/Otopetrin-1 OS=Homo sapiens GN=OTOP1 PE=2 SV=1	phu:Phum_PHUM087140/7e-119/hypothetical protein; K02881 large subunit ribosomal protein L18	NA	PTHR21522:SF41/1.8E-135/--	NA
CL2546.Contig1_All	2186	0.01	4.25	8.73132	4.9268e-27	8.06209e-26	Up	gi|357625425|gb|EHJ75880.1|/3.15416e-142/hypothetical protein KGM_06150 [Danaus plexippus]	gi|512895602|ref|XM_004923655.1|/1e-133/PREDICTED: Bombyx mori microtubule-associated protein futsch-like (LOC101745176), mRNA	sp|Q921U8|SMTN_MOUSE/4e-38/Smoothelin OS=Mus musculus GN=Smtn PE=2 SV=2	bacu:103002192/3e-30/FBXO39; F-box protein 39; K10314 F-box protein 39	ECU09g0290/2e-20/---	PTHR11915/7.0E-57/--	NA
CL1647.Contig3_All	640	0.01	4.18	8.70736	1.09702e-06	6.45919e-06	Up	gi|357607662|gb|EHJ65627.1|/2.58223e-08/hypothetical protein KGM_05033 [Danaus plexippus]	gi|185050569|dbj|AP009028.1|/8e-35/Bombyx mori genomic DNA, chromosome 4, BAC clone:519F15, complete sequence	NA	NA	NA	NA	NA
Unigene17552_All	596	0.01	4.18	8.70736	4.63762e-06	2.55868e-05	Up	NA	NA	NA	NA	NA	NA	NA
Unigene17852_All	928	0.01	4.14	8.69349	1.92188e-10	1.54243e-09	Up	NA	NA	NA	NA	NA	NA	NA
CL1593.Contig3_All	1585	0.01	4.13	8.69	1.39529e-18	1.73217e-17	Up	gi|512889421|ref|XP_004922273.1|/0/PREDICTED: suppressor protein SRP40-like [Bombyx mori]	gi|512889420|ref|XM_004922216.1|/3e-98/PREDICTED: Bombyx mori suppressor protein SRP40-like (LOC101745271), mRNA	sp|Q5VV52|ZN691_HUMAN/9e-24/Zinc finger protein 691 OS=Homo sapiens GN=ZNF691 PE=1 SV=1	asn:102383187/5e-23/zinc finger protein 135-like; K09228 KRAB domain-containing zinc finger protein	XF1267/7e-10/---	SM00355/0.37/zinc finger	NA
Unigene18481_All	737	0.01	4.09	8.67596	6.13834e-08	4.02372e-07	Up	NA	gi|512923882|ref|XM_004930404.1|/7e-14/PREDICTED: Bombyx mori serine/threonine-protein kinase tousled-like 2-like (LOC101742556), transcript variant X6, mRNA	NA	NA	NA	NA	NA
CL1418.Contig1_All	853	0.01	4.09	8.67596	3.4347e-09	2.52184e-08	Up	gi|512890905|ref|XP_004922593.1|/1.22317e-40/PREDICTED: UPF0693 protein C10orf32 homolog [Bombyx mori]	NA	sp|Q4V8S9|CJ032_DANRE/9e-10/UPF0693 protein C10orf32 homolog OS=Danio rerio GN=si:ch211-67n3.3 PE=3 SV=1	NA	NA	PTHR31397/1.6E-30/--	NA
Unigene19233_All	1724	0.06	24.36	8.66534	3.2327e-115	1.74281e-113	Up	NA	gi|383276217|dbj|AK405843.1|/2e-25/Bombyx mori mRNA, clone: fwd-06N14	NA	NA	NA	NA	NA
Unigene22892_All	769	0.01	4.04	8.65821	2.98546e-08	2.01341e-07	Up	gi|357630153|gb|EHJ78477.1|/3.52861e-70/hypothetical protein KGM_14478 [Danaus plexippus]	NA	NA	NA	NA	PF10545/1.8E-13/Alcohol dehydrogenase transcription factor Myb/SANT-like	NA
Unigene17954_All	1247	0.54	218.1	8.65781	0	0	Up	NA	NA	NA	NA	NA	NA	NA
CL1556.Contig1_All	1591	0.01	4.03	8.65464	2.86884e-18	3.51766e-17	Up	NA	NA	NA	NA	NA	NA	NA
CL2527.Contig2_All	699	0.01	3.94	8.62205	5.33548e-07	3.23642e-06	Up	NA	NA	NA	NA	NA	NA	NA
CL2634.Contig1_All	840	0.01	3.84	8.58496	1.45201e-08	1.01118e-07	Up	gi|333798015|gb|AEF98444.1|/1.48097e-91/glutathione S-transferase [Ostrinia furnacalis]	gi|333798014|gb|JF793681.1|/2e-26/Ostrinia furnacalis isolate HDFS glutathione S-transferase (gst) mRNA, complete cds	sp|P30106|GSTT1_DROSE/4e-62/Glutathione S-transferase 1-1 OS=Drosophila sechellia GN=GstD1 PE=3 SV=2	pxy:105384552/5e-88/glutathione S-transferase 1, isoform D-like; K00799 glutathione S-transferase [EC:2.5.1.18]	alr4570/5e-17/---	PTHR11260:SF160/3.9E-75/--	NA
CL2730.Contig2_All	540	0.01	3.79	8.56605	4.03106e-05	0.000197421	Up	gi|512935694|ref|XP_004933336.1|/9.82826e-22/PREDICTED: chorion class CB protein M5H4-like [Bombyx mori]	NA	sp|P08830|CHCB1_BOMMO/2e-20/Chorion class CB protein M5H4 OS=Bombyx mori PE=2 SV=2	NA	NA	PF01723/1.2E-19/Chorion protein	NA
Unigene22790_All	813	0.01	3.77	8.55842	2.98546e-08	2.0129e-07	Up	NA	NA	NA	NA	NA	NA	NA
CL308.Contig2_All	2447	0.01	3.76	8.55459	4.9268e-27	8.067e-26	Up	gi|512889688|ref|XP_004922345.1|/2.66191e-47/PREDICTED: uncharacterized protein LOC101745063 [Bombyx mori]	NA	sp|Q3KPW4|AR6P4_XENLA/1e-07/ADP-ribosylation factor-like protein 6-interacting protein 4 OS=Xenopus laevis GN=arl6ip4 PE=2 SV=2	bom:102270517/2e-09/serine/arginine repetitive matrix protein 2-like; K13172 serine/arginine repetitive matrix protein 2	NA	PF01400/5.7E-6/Astacin (Peptidase family M12A)	NA
Unigene21972_All	923	0.01	3.76	8.55459	1.6705e-09	1.2532e-08	Up	NA	NA	NA	NA	NA	NA	NA
Unigene19120_All	846	0.01	3.74	8.54689	1.45201e-08	1.01197e-07	Up	gi|357606876|gb|EHJ65258.1|/2.83863e-82/alcohol dehydrogenase [Danaus plexippus]	NA	sp|Q8MJY8|PGDH_MACFA/5e-31/15-hydroxyprostaglandin dehydrogenase [NAD(+)] OS=Macaca fascicularis GN=HPGD PE=2 SV=1	bmor:101746934/6e-65/15-hydroxyprostaglandin dehydrogenase [NAD(+)]-like; K00069 15-hydroxyprostaglandin dehydrogenase (NAD) [EC:1.1.1.141]	TM0325/5e-21/---	PR01167/4.7E-25/Insect alcohol dehydrogenase family signature	NA
CL482.Contig3_All	643	0.01	3.74	8.54689	4.63762e-06	2.55606e-05	Up	NA	NA	NA	NA	NA	NA	NA
CL1774.Contig1_All	1719	0.01	3.72	8.53916	2.86884e-18	3.51927e-17	Up	gi|357623176|gb|EHJ74433.1|/7.09016e-118/putative mrg-binding protein [Danaus plexippus]	gi|346705029|dbj|AK383606.1|/1e-08/Bombyx mori mRNA, clone: MFB-13O08	sp|Q9NV56|MRGBP_HUMAN/1e-22/MRG/MORF4L-binding protein OS=Homo sapiens GN=MRGBP PE=1 SV=1	bmor:101738466/1e-107/MRG/MORF4L-binding protein; K11343 MRG-binding protein	NA	PTHR13581/4.4E-45/--	NA
CL3280.Contig2_All	2165	0.01	3.72	8.53916	1.36777e-23	2.02397e-22	Up	gi|357621186|gb|EHJ73107.1|/3.00063e-47/hypothetical protein KGM_19873 [Danaus plexippus]	NA	NA	phu:Phum_PHUM213020/2e-06/mtm1, mtmr1,2, putative; K18081 myotubularin-related protein 1/2 [EC:3.1.3.64 3.1.3.95]	NA	PTHR31996:SF2/8.4E-13/--	NA
Unigene19404_All	1150	0.01	3.72	8.53916	5.23024e-12	4.63452e-11	Up	gi|364023567|gb|AEW46858.1|/1.21831e-122/seminal fluid protein CSSFP009 [Chilo suppressalis]	NA	sp|H9JTG9|AK2E4_BOMMO/5e-122/Aldo-keto reductase AKR2E4 OS=Bombyx mori GN=akr2e PE=1 SV=1	bmor:101743035/5e-121/akr2e; aldo-keto reductase AKR2E4; K00011 aldehyde reductase [EC:1.1.1.21]	slr0942/8e-56/---	PR00069/8.15E-51/Aldo-keto reductase signature	biological_process:GO:0055114//oxidation-reduction process;molecular_function:GO:0016491//oxidoreductase activity;
CL142.Contig2_All	1790	0.01	3.69	8.52748	6.78616e-19	8.52294e-18	Up	gi|190702380|gb|ACE75273.1|/1.47852e-65/retroelement polyprotein [Glyptapanteles flavicoxis]	NA	sp|P10394|POL4_DROME/2e-15/Retrovirus-related Pol polyprotein from transposon 412 OS=Drosophila melanogaster GN=POL PE=4 SV=1	soc:105197099/1e-17/uncharacterized LOC105197099; K17601 WD repeat-containing protein 81	SPAC9.04/2e-17/---	PTHR24559:SF174/1.0E-22/--	NA
CL769.Contig1_All	1878	0.01	3.67	8.51964	7.80732e-20	1.01859e-18	Up	gi|512918414|ref|XP_004929128.1|/2.16462e-99/PREDICTED: carbonyl reductase [NADPH] 3-like [Bombyx mori]	NA	sp|Q3SZD7|CBR1_BOVIN/2e-39/Carbonyl reductase [NADPH] 1 OS=Bos taurus GN=CBR1 PE=2 SV=1	pxy:105384527/4e-87/carbonyl reductase [NADPH] 1-like; K00079 carbonyl reductase 1 [EC:1.1.1.184 1.1.1.189 1.1.1.197]	all0352/1e-18/---	PR00080/1.3E-6/Short-chain dehydrogenase/reductase (SDR) superfamily signature	NA
Unigene22307_All	586	0.01	3.62	8.49985	1.96055e-05	0.000100024	Up	NA	NA	NA	NA	NA	NA	NA
Unigene19323_All	534	0.01	3.58	8.48382	8.28818e-05	0.000388921	Up	NA	NA	NA	NA	NA	NA	NA
CL478.Contig2_All	1372	0.01	3.57	8.47978	6.92272e-14	6.84436e-13	Up	gi|512923637|ref|XP_004930400.1|/1.50075e-40/PREDICTED: sulfotransferase 1C4-like [Bombyx mori]	NA	sp|O75897|ST1C4_HUMAN/3e-15/Sulfotransferase 1C4 OS=Homo sapiens GN=SULT1C4 PE=1 SV=2	aqu:100638111/2e-14/sulfotransferase 1C4-like; K01025	NA	PTHR11783/1.1E-29/--	NA
CL50.Contig2_All	1897	0.01	3.57	8.47978	1.60525e-19	2.0712e-18	Up	NA	NA	NA	NA	NA	NA	NA
Unigene23824_All	537	0.01	3.55	8.47168	8.28818e-05	0.000389261	Up	NA	NA	NA	NA	NA	NA	NA
Unigene5876_All	1347	0.01	3.52	8.45943	2.92656e-13	2.78101e-12	Up	gi|512893695|ref|XP_004923244.1|/1.91334e-149/PREDICTED: cerebellar degeneration-related protein 2-like isoform X2 [Bombyx mori]	gi|346706921|dbj|AK382266.1|/1e-75/Bombyx mori mRNA, clone: fdpe12E05	sp|Q86X02|CDR2L_HUMAN/7e-32/Cerebellar degeneration-related protein 2-like OS=Homo sapiens GN=CDR2L PE=2 SV=2	cel:CELE_K12F2.1/1e-10/myo-3; Myosin-3; K10352 myosin heavy chain	MK0690/8e-07/---	PTHR19232:SF7/3.0E-77/--	NA
Unigene19135_All	602	0.01	3.49	8.44708	1.96055e-05	0.000100081	Up	gi|190702380|gb|ACE75273.1|/6.52056e-61/retroelement polyprotein [Glyptapanteles flavicoxis]	NA	sp|P20825|POL2_DROME/4e-34/Retrovirus-related Pol polyprotein from transposon 297 OS=Drosophila melanogaster GN=pol PE=4 SV=1	mze:101472134/2e-35/extracellular calcium-sensing receptor-like; K04612 calcium-sensing receptor	YIL082w-a_2/2e-33/---	PS50878/9.778/Reverse transcriptase (RT) catalytic domain profile.	NA
CL690.Contig1_All	694	0.01	3.48	8.44294	2.25556e-06	1.28177e-05	Up	NA	gi|514684188|ref|XM_004989618.1|/1e-06/Salpingoeca sp. ATCC 50818 UDP-glucose 4-epimerase (PTSG_09418) mRNA, complete cds	NA	NA	NA	NA	NA
CL3273.Contig2_All	1153	0.01	3.45	8.43045	4.54614e-11	3.8183e-10	Up	gi|512888461|ref|XP_004922090.1|/5.84302e-24/PREDICTED: uncharacterized protein LOC101739944 [Bombyx mori]	NA	NA	NA	NA	NA	NA
Unigene19577_All	1077	0.01	3.41	8.41363	3.95154e-10	3.1065e-09	Up	gi|357629634|gb|EHJ78277.1|/8.62457e-59/putative prolyl endopeptidase isoform 1 [Danaus plexippus]	gi|389611797|dbj|AK402933.1|/3e-45/Papilio xuthus mRNA for prolyl endopeptidase, complete cds, sequence id: Px-0757, expressed in epidermis	sp|Q9XTA2|PPCE_BOVIN/8e-44/Prolyl endopeptidase OS=Bos taurus GN=PREP PE=2 SV=1	pxy:105388348/2e-57/prolyl endopeptidase; K01322 prolyl oligopeptidase [EC:3.4.21.26]	all2533/1e-34/---	PTHR11757:SF2/8.5E-70/--	biological_process:GO:0006508//proteolysis;molecular_function:GO:0004252//serine-type endopeptidase activity;GO:0070008//serine-type exopeptidase activity;
Unigene19780_All	1122	0.01	3.4	8.40939	9.34726e-11	7.68051e-10	Up	NA	NA	NA	NA	NA	NA	NA
CL2603.Contig2_All	3094	0.01	3.39	8.40514	4.19792e-31	7.66683e-30	Up	gi|512923706|ref|XP_004930417.1|/0/PREDICTED: RING finger protein 10-like [Bombyx mori]	gi|512923705|ref|XM_004930360.1|/1e-40/PREDICTED: Bombyx mori RING finger protein 10-like (LOC101736945), mRNA	sp|Q8N5U6|RNF10_HUMAN/1e-66/RING finger protein 10 OS=Homo sapiens GN=RNF10 PE=1 SV=2	NA	NA	PTHR12983/7.5E-103/--	NA
Unigene19787_All	1005	0.01	3.39	8.40514	1.6705e-09	1.25216e-08	Up	gi|270011295|gb|EFA07743.1|/3.82221e-58/hypothetical protein TcasGA2_TC002223 [Tribolium castaneum]	NA	sp|P04146|COPIA_DROME/3e-50/Copia protein OS=Drosophila melanogaster GN=GIP PE=1 SV=3	dwi:Dwil_GK13663/3e-24/GK13663 gene product from transcript GK13663-RA; K04605 metabotropic glutamate receptor 2/3	NA	PTHR11439:SF127/3.5E-107/--	NA
Unigene21740_All	1939	0.01	3.39	8.40514	3.30052e-19	4.21008e-18	Up	gi|512888260|ref|XP_004922057.1|/1.39016e-06/PREDICTED: uncharacterized protein LOC101744346 [Bombyx mori]	NA	NA	NA	NA	NA	NA
CL4.Contig5_All	2427	0.01	3.38	8.40088	3.23542e-24	4.8926e-23	Up	gi|558413430|dbj|BAO05323.1|/0/LIM-domain binding protein [Bombyx mori]	gi|558413429|dbj|AB687554.1|/0.0/Bombyx mori Ldb mRNA for LIM-domain binding protein, complete cds, clone: lambda-Ldb.3	sp|Q9W676|LDB2_CHICK/1e-135/LIM domain-binding protein 2 OS=Gallus gallus GN=LDB2 PE=2 SV=1	bmor:101742826/0.0/Ldb; LIM domain-binding protein 2; K15617 LIM domain-binding protein 1	NA	PF01803/1.4E-63/LIM-domain binding protein	NA
CL366.Contig2_All	589	0.01	3.37	8.3966	4.03106e-05	0.000197278	Up	NA	NA	NA	NA	NA	NA	NA
CL2761.Contig2_All	588	0.01	3.37	8.3966	4.03106e-05	0.000196955	Up	gi|512897413|ref|XP_004924146.1|/3.01211e-44/PREDICTED: potassium/sodium hyperpolarization-activated cyclic nucleotide-gated channel 3-like [Bombyx mori]	NA	sp|Q9JKA9|HCN2_RAT/2e-11/Potassium/sodium hyperpolarization-activated cyclic nucleotide-gated channel 2 OS=Rattus norvegicus GN=Hcn2 PE=2 SV=3	bmor:101738521/5e-45/cAMP-dependent protein kinase regulatory subunit-like; K04955 hyperpolarization activated cyclic nucleotide-gated potassium channel 2	mll3241_2/1e-06/---	PF00027/1.3E-18/Cyclic nucleotide-binding domain	NA
Unigene17811_All	722	0.01	3.29	8.36194	2.25556e-06	1.28503e-05	Up	NA	NA	NA	NA	NA	NA	NA
CL166.Contig2_All	3878	0.01	3.26	8.34873	1.1199e-37	2.37598e-36	Up	gi|357621770|gb|EHJ73491.1|/0/putative nonsense-mediated mrna decay protein 1 [Danaus plexippus]	gi|512920555|ref|XM_004929604.1|/0.0/PREDICTED: Bombyx mori regulator of nonsense transcripts 1 homolog (LOC101738312), mRNA	sp|Q9VYS3|RENT1_DROME/0.0/Regulator of nonsense transcripts 1 homolog OS=Drosophila melanogaster GN=Upf1 PE=1 SV=2	bmor:101738312/0.0/regulator of nonsense transcripts 1 homolog; K14326 regulator of nonsense transcripts 1 [EC:3.6.4.-]	SPAC16C9.06c/0.0/---	PF13086/3.0E-49/AAA domain	biological_process:GO:0000184//nuclear-transcribed mRNA catabolic process, nonsense-mediated decay;cellular_component:GO:0005737//cytoplasm;molecular_function:GO:0003677//DNA binding;GO:0005524//ATP binding;GO:0008270//zinc ion binding;GO:0004386//helicase activity;
CL3101.Contig1_All	2419	0.01	3.25	8.3443	5.78222e-23	8.40829e-22	Up	gi|114052492|ref|NP_001040248.1|/2.28453e-67/glycolipid transfer protein [Bombyx mori] &gt;gi|87248511|gb|ABD36308.1| glycolipid transfer protein [Bombyx mori]	NA	sp|Q86X19|TMM17_HUMAN/5e-21/Transmembrane protein 17 OS=Homo sapiens GN=TMEM17 PE=2 SV=2	bmor:101740715/1e-52/transmembrane protein 17-like; K19384 transmembrane protein 17	NA	PTHR10219:SF30/2.0E-30/--	biological_process:GO:0046836//glycolipid transport;cellular_component:GO:0005737//cytoplasm;molecular_function:GO:0017089//glycolipid transporter activity;GO:0051861//glycolipid binding;
Unigene21948_All	729	0.01	3.25	8.3443	2.25556e-06	1.28449e-05	Up	gi|512917666|ref|XP_004928943.1|/8.43931e-15/PREDICTED: uncharacterized protein LOC101744758 [Bombyx mori]	NA	sp|Q7ZYM8|MSD3_XENLA/8e-06/Myb/SANT-like DNA-binding domain-containing protein 3 OS=Xenopus laevis GN=msantd3 PE=2 SV=1	NA	NA	PF13873/6.2E-12/Myb/SANT-like DNA-binding domain	NA
CL100.Contig9_All	3892	0.01	3.22	8.33092	2.3026e-37	4.84699e-36	Up	gi|512921621|ref|XP_004929921.1|/0/PREDICTED: ankyrin repeat domain-containing protein 12-like isoform X2 [Bombyx mori]	gi|512921620|ref|XM_004929864.1|/2e-79/PREDICTED: Bombyx mori ankyrin repeat domain-containing protein 12-like (LOC101747133), transcript variant X2, mRNA	sp|Q6UB99|ANR11_HUMAN/1e-44/Ankyrin repeat domain-containing protein 11 OS=Homo sapiens GN=ANKRD11 PE=1 SV=3	ssc:100512898/1e-13/filaggrin-2-like; K10384 filaggrin	NA	PTHR24153/1.4E-101/--	NA
CL223.Contig5_All	2671	0.01	3.17	8.30834	3.72228e-25	5.8084e-24	Up	gi|357608006|gb|EHJ65776.1|/1.67499e-151/putative restin [Danaus plexippus]	gi|346714078|dbj|AK384606.1|/2e-42/Bombyx mori mRNA, clone: fcaL30A09	sp|Q9VJE5|CL190_DROME/7e-67/Restin homolog OS=Drosophila melanogaster GN=CLIP-190 PE=1 SV=1	bmor:101739189/2e-150/restin homolog; K10421 CAP-Gly domain-containing linker protein 1	YPL174c/2e-10/---	PS50245/17.271/CAP-Gly domain profile.	NA
Unigene531_All	745	0.01	3.16	8.30378	2.25556e-06	1.28367e-05	Up	gi|357604664|gb|EHJ64282.1|/4.57426e-88/hypothetical protein KGM_06069 [Danaus plexippus]	NA	sp|Q9V8R9|41_DROME/3e-63/Protein 4.1 homolog OS=Drosophila melanogaster GN=cora PE=1 SV=1	pxy:105381550/3e-87/band 4.1-like protein 1; K06107 erythrocyte membrane protein band 4.1	DRA0212/6e-07/---	PR00661/8.4E-7/ERM family signature	NA
CL2701.Contig2_All	621	0.01	3.15	8.29921	4.03106e-05	0.000197457	Up	gi|605059345|gb|AHV90277.1|/5.45672e-61/actin related protein 2/3 complex subunit 5, partial [Spodoptera frugiperda]	gi|557758893|ref|XM_005179116.1|/9e-13/PREDICTED: Musca domestica actin-related protein 2/3 complex subunit 5-like (LOC101889051), mRNA	sp|Q5E963|ARP5L_BOVIN/5e-29/Actin-related protein 2/3 complex subunit 5-like protein OS=Bos taurus GN=ARPC5L PE=2 SV=1	pxy:105387250/1e-60/actin-related protein 2/3 complex subunit 5; K05754 actin related protein 2/3 complex, subunit 5	NA	PTHR12644/8.5E-51/--	NA
CL2215.Contig1_All	3856	0.01	3.12	8.2854	4.11512e-36	8.42503e-35	Up	gi|512932193|ref|XP_004932485.1|/0/PREDICTED: ubiquitin carboxyl-terminal hydrolase nonstop-like isoform X1 [Bombyx mori]	gi|512932192|ref|XM_004932428.1|/6e-83/PREDICTED: Bombyx mori ubiquitin carboxyl-terminal hydrolase nonstop-like (LOC101739561), transcript variant X1, mRNA	sp|Q9VVR1|NOT_DROME/4e-173/Ubiquitin carboxyl-terminal hydrolase nonstop OS=Drosophila melanogaster GN=not PE=1 SV=3	bmor:101739561/0.0/ubiquitin carboxyl-terminal hydrolase nonstop; K11366 ubiquitin carboxyl-terminal hydrolase 22/27/51 [EC:3.4.19.12]	YER144c/8e-24/---	PS50271/12.577/Zinc finger UBP-type profile.	NA
Unigene17574_All	1111	0.01	3.12	8.2854	8.1247e-10	6.24131e-09	Up	NA	NA	NA	NA	NA	NA	NA
CL2537.Contig3_All	1237	0.01	3.11	8.28077	9.34726e-11	7.67817e-10	Up	gi|357625415|gb|EHJ75870.1|/7.12032e-156/putative histone deacetylase 7A [Danaus plexippus]	gi|512895586|ref|XM_004923651.1|/1e-138/PREDICTED: Bombyx mori histone deacetylase 4-like (LOC101744599), mRNA	sp|P83038|HDAC4_CHICK/3e-105/Histone deacetylase 4 OS=Gallus gallus GN=HDAC4 PE=2 SV=1	hst:105191048/1e-127/histone deacetylase 5; K11406 histone deacetylase 4/5 [EC:3.5.1.98]	SPBC800.03/8e-65/---	PTHR10625:SF107/2.9E-203/--	NA
CL109.Contig6_All	1652	0.01	3.11	8.28077	7.96442e-15	8.22807e-14	Up	gi|357614610|gb|EHJ69174.1|/3.64097e-39/hypothetical protein KGM_15720 [Danaus plexippus]	gi|512902641|ref|XM_004925368.1|/8e-31/PREDICTED: Bombyx mori electron transfer flavoprotein-ubiquinone oxidoreductase, mitochondrial-like (LOC101743256), mRNA	sp|Q6UPE1|ETFD_RAT/6e-39/Electron transfer flavoprotein-ubiquinone oxidoreductase, mitochondrial OS=Rattus norvegicus GN=Etfdh PE=1 SV=1	tca:658421/1e-39/electron transfer flavoprotein-ubiquinone oxidoreductase, mitochondrial; K00311 electron-transferring-flavoprotein dehydrogenase [EC:1.5.5.1]	RSc1567/5e-27/---	PF05187/1.3E-9/Electron transfer flavoprotein-ubiquinone oxidoreductase	biological_process:GO:0055114//oxidation-reduction process;molecular_function:GO:0004174//electron-transferring-flavoprotein dehydrogenase activity;GO:0051536//iron-sulfur cluster binding;
CL1156.Contig4_All	2371	0.01	3.09	8.27146	2.1247e-21	2.95089e-20	Up	gi|386283201|gb|AFJ04534.1|/9.3648e-66/caspase 3 [Spodoptera litura]	gi|185050604|dbj|AP009033.1|/2e-07/Bombyx mori genomic DNA, chromosome 15, BAC clone:532O09, complete sequence	sp|O02002|CASP1_DROME/4e-37/Caspase-1 OS=Drosophila melanogaster GN=Dcp-1 PE=1 SV=1	bmor:100134925/5e-59/ICE-5; K04489 caspase invertebrate, apoptosis-related cysteine protease [EC:3.4.22.-]	NA	PS50208/25.501/Caspase family p20 domain profile.	NA
CL1094.Contig8_All	762	0.01	3.07	8.26209	2.25556e-06	1.28231e-05	Up	NA	NA	NA	NA	NA	NA	NA
Unigene2648_All	762	0.01	3.07	8.26209	2.25556e-06	1.28204e-05	Up	NA	NA	NA	NA	NA	NA	NA
CL214.Contig1_All	3341	0.01	3.02	8.2384	3.64886e-30	6.49647e-29	Up	gi|304421418|gb|ADM32508.1|/1.71912e-140/acinus [Bombyx mori]	gi|383275832|dbj|AK406132.1|/4e-19/Bombyx mori mRNA, clone: fprW06G19	sp|Q9JIX8|ACINU_MOUSE/1e-54/Apoptotic chromatin condensation inducer in the nucleus OS=Mus musculus GN=Acin1 PE=1 SV=3	pxy:105394551/1e-156/uncharacterized LOC105394551; K01278 dipeptidyl-peptidase 4 [EC:3.4.14.5]	SPAC140.02/3e-12/---	PS50102/9.303/Eukaryotic RNA Recognition Motif (RRM) profile.	molecular_function:GO:0000166//nucleotide binding;GO:0003676//nucleic acid binding;
CL1262.Contig1_All	913	0.01	3.02	8.2384	1.2621e-07	8.07057e-07	Up	NA	NA	NA	NA	NA	NA	NA
CL752.Contig2_All	1459	0.01	3	8.22882	1.2372e-12	1.1344e-11	Up	gi|112983458|ref|NP_001036889.1|/2.54175e-150/farnesyl pyrophosphate syntase [Bombyx mori] &gt;gi|15991313|dbj|BAB69490.1| farnesyl pyrophosphate syntase [Bombyx mori]	gi|63103162|gb|AY954921.1|/1e-66/Mythimna unipuncta farnesyl diphosphate synthase mRNA, complete cds	sp|P08836|FPPS_CHICK/2e-82/Farnesyl pyrophosphate synthase OS=Gallus gallus GN=FDPS PE=1 SV=2	bmor:692433/4e-151/Fps, BmFPS; farnesyl pyrophosphate syntase; K00787 farnesyl diphosphate synthase [EC:2.5.1.1 2.5.1.10]	YJL167w/3e-66/---	PS00444/-/Polyprenyl synthases signature 2.	biological_process:GO:0008299//isoprenoid biosynthetic process;molecular_function:GO:0016740//transferase activity;
Unigene19198_All	642	0.01	2.99	8.224	4.03106e-05	0.00019717	Up	gi|357628058|gb|EHJ77519.1|/2.16581e-39/hypothetical protein KGM_15294 [Danaus plexippus]	NA	NA	NA	NA	NA	NA
CL1179.Contig2_All	1255	0.01	2.99	8.224	9.34726e-11	7.67348e-10	Up	gi|114052577|ref|NP_001040259.1|/5.73728e-125/Mo-molybdopterin cofactor sulfurase [Bombyx mori] &gt;gi|87248539|gb|ABD36322.1| Mo-molybdopterin cofactor sulfurase [Bombyx mori]	NA	sp|Q9CW42|MARC1_MOUSE/8e-43/Mitochondrial amidoxime-reducing component 1 OS=Mus musculus GN=Marc1 PE=1 SV=2	pss:102456094/4e-22/MOCOS; molybdenum cofactor sulfurase; K15631 molybdenum cofactor sulfurtransferase [EC:2.8.1.9]	ECs1031_1/2e-29/---	PTHR14237/2.0E-94/--	biological_process:GO:0008152//metabolic process;molecular_function:GO:0030151//molybdenum ion binding;GO:0003824//catalytic activity;GO:0030170//pyridoxal phosphate binding;
CL2727.Contig2_All	2082	0.01	2.97	8.21432	5.89856e-18	7.11583e-17	Up	NA	gi|389615965|dbj|AK405719.1|/1e-70/Papilio polytes mRNA, putative 3'UTR of hypothetical protein, sequence id: Pp-1382, expressed in epidermis	NA	NA	NA	NA	NA
CL676.Contig5_All	2414	0.01	2.96	8.20945	4.36856e-21	5.99607e-20	Up	gi|512924106|ref|XP_004930517.1|/0/PREDICTED: uncharacterized protein LOC101739469 [Bombyx mori]	gi|512924105|ref|XM_004930460.1|/1e-119/PREDICTED: Bombyx mori uncharacterized LOC101739469 (LOC101739469), mRNA	sp|P49803|RGS7_RAT/8e-94/Regulator of G-protein signaling 7 OS=Rattus norvegicus GN=Rgs7 PE=2 SV=2	bmor:101739469/0.0/uncharacterized LOC101739469; K16449 regulator of G-protein signaling	NA	PS50132/23.67/RGS domain profile.	NA
CL188.Contig1_All	751	0.01	2.95	8.20457	9.53536e-06	5.06257e-05	Up	gi|512901956|ref|XP_004925257.1|/1.68567e-35/PREDICTED: xylulose kinase-like [Bombyx mori]	NA	sp|Q3MIF4|XYLB_RAT/7e-10/Xylulose kinase OS=Rattus norvegicus GN=Xylb PE=2 SV=1	bmor:101738077/3e-36/xylulose kinase; K00854 xylulokinase [EC:2.7.1.17]	NA	NA	NA
CL2615.Contig1_All	1254	0.01	2.94	8.19967	1.92188e-10	1.54197e-09	Up	NA	NA	NA	NA	NA	NA	NA
Unigene17816_All	833	0.01	2.9	8.17991	1.09702e-06	6.4606e-06	Up	NA	NA	NA	NA	NA	NA	NA
CL2046.Contig3_All	929	0.01	2.9	8.17991	2.59498e-07	1.61635e-06	Up	gi|532090728|ref|XP_005331055.1|/5.42914e-16/PREDICTED: LOW QUALITY PROTEIN: histidine-rich glycoprotein [Ictidomys tridecemlineatus]	NA	sp|Q99PS8|HRG_RAT/9e-12/Histidine-rich glycoprotein OS=Rattus norvegicus GN=Hrg PE=2 SV=1	dpe:Dper_GL16589/9e-09/GL16589 gene product from transcript GL16589-RA; K17602 YLP motif-containing protein 1	NA	NA	NA
Unigene17902_All	1716	0.01	2.89	8.17493	1.63755e-14	1.66996e-13	Up	NA	NA	NA	NA	NA	NA	NA
Unigene18917_All	659	0.01	2.88	8.16993	4.03106e-05	0.000197242	Up	gi|112821033|gb|AAT64423.2|/4.92848e-50/prothoracicotropic hormone precursor [Spodoptera exigua]	gi|185050510|dbj|AP009021.1|/4e-06/Bombyx mori genomic DNA, chromosome 22, BAC clone:513O16, complete sequence	sp|P17219|PTTH_BOMMO/1e-48/Prothoracicotropic hormone OS=Bombyx mori PE=1 SV=1	NA	NA	NA	NA
CL964.Contig3_All	6642	0.01	2.86	8.15987	1.03411e-57	3.08081e-56	Up	gi|290563437|ref|NP_001166801.1|/0/c-Cbl-associated protein isoform A [Bombyx mori] &gt;gi|257222470|gb|ACV52545.1| CAP isoform A [Bombyx mori]	gi|290563436|ref|NM_001173330.1|/1e-54/Bombyx mori c-Cbl-associated protein (CAP), transcript variant A, mRNA >gi|257222469|gb|GQ428999.1| Bombyx mori CAP isoform A mRNA, complete cds	sp|Q62417|SRBS1_MOUSE/1e-52/Sorbin and SH3 domain-containing protein 1 OS=Mus musculus GN=Sorbs1 PE=1 SV=2	crg:105332198/8e-74/uncharacterized LOC105332198; K06086 sorbin and SH3 domain containing 1	NA	PS50002/17.052/Src homology 3 (SH3) domain profile.	NA
Unigene19134_All	1057	0.01	2.85	8.15482	1.45201e-08	1.01276e-07	Up	gi|190702380|gb|ACE75273.1|/2.17175e-99/retroelement polyprotein [Glyptapanteles flavicoxis]	NA	sp|P04323|POL3_DROME/4e-41/Retrovirus-related Pol polyprotein from transposon 17.6 OS=Drosophila melanogaster GN=pol PE=4 SV=1	soc:105204759/4e-59/retrovirus-related Pol polyprotein from transposon gypsy; K00025 malate dehydrogenase [EC:1.1.1.37]	SPAC9.04/3e-45/---	PF00078/3.6E-10/Reverse transcriptase (RNA-dependent DNA polymerase)	NA
CL322.Contig2_All	1316	0.01	2.83	8.14466	9.34726e-11	7.67582e-10	Up	NA	NA	NA	NA	NA	NA	NA
Unigene24426_All	706	0.01	2.82	8.13955	1.96055e-05	0.000100005	Up	NA	NA	NA	NA	NA	NA	NA
Unigene19447_All	1296	0.01	2.79	8.12412	1.92188e-10	1.54105e-09	Up	gi|1030731|emb|CAA32198.1|/3.33459e-26/polyprotein [Drosophila melanogaster]	NA	NA	NA	NA	PS00141/-/Eukaryotic and viral aspartyl proteases active site.	NA
Unigene19946_All	787	0.01	2.78	8.11894	4.63762e-06	2.55816e-05	Up	gi|668728199|gb|AIH07586.1|/3.24578e-66/glutathione S-transferase epsilon 11 [Spodoptera litura]	NA	sp|P46430|GSTT1_MANSE/6e-23/Glutathione S-transferase 1 OS=Manduca sexta GN=GST1 PE=2 SV=1	bmor:100141440/1e-25/GSTe4, GST9, gste; glutathione S-transferase epsilon 4 (EC:2.5.1.18); K00799 glutathione S-transferase [EC:2.5.1.18]	mll3731/4e-10/---	PS50404/14.154/Soluble glutathione S-transferase N-terminal domain profile.	NA
CL3116.Contig2_All	1024	0.01	2.78	8.11894	6.13834e-08	4.02274e-07	Up	gi|357606890|gb|EHJ65272.1|/1.87473e-60/hypothetical protein KGM_04993 [Danaus plexippus]	NA	sp|Q6PK04|CC137_HUMAN/4e-09/Coiled-coil domain-containing protein 137 OS=Homo sapiens GN=CCDC137 PE=1 SV=1	pbi:103051254/4e-06/serine/arginine repetitive matrix protein 1-like; K13171 serine/arginine repetitive matrix protein 1	NA	NA	NA
Unigene18140_All	643	0.01	2.77	8.11374	8.28818e-05	0.000389329	Up	NA	NA	NA	NA	NA	NA	NA
Unigene18878_All	1199	0.01	2.76	8.10852	1.6705e-09	1.25355e-08	Up	gi|512912148|ref|XP_004927585.1|/1.31706e-74/PREDICTED: uncharacterized protein LOC101746054 [Bombyx mori]	NA	NA	pxy:105386838/5e-16/uncharacterized LOC105386838; K14401 cleavage and polyadenylation specificity factor subunit 1	NA	PF00665/5.0E-13/Integrase core domain	NA
CL2153.Contig1_All	758	0.01	2.75	8.10329	9.53536e-06	5.05061e-05	Up	NA	NA	NA	NA	NA	NA	NA
Unigene19369_All	1800	0.01	2.74	8.09803	1.63755e-14	1.66869e-13	Up	gi|512895524|ref|XP_004923692.1|/0/PREDICTED: membrane-bound alkaline phosphatase-like [Bombyx mori]	gi|512895523|ref|XM_004923635.1|/3e-09/PREDICTED: Bombyx mori membrane-bound alkaline phosphatase-like (LOC101742146), mRNA	sp|P29523|PPB_BOMMO/2e-123/Membrane-bound alkaline phosphatase OS=Bombyx mori GN=Alp-m PE=1 SV=4	bmor:101742146/0.0/membrane-bound alkaline phosphatase-like; K01077 alkaline phosphatase [EC:3.1.3.1]	XF0657/1e-86/---	PR00113/8.1E-48/Alkaline phosphatase signature	molecular_function:GO:0016787//hydrolase activity;
CL1395.Contig1_All	1147	0.01	2.7	8.07682	7.06202e-09	5.04468e-08	Up	gi|675380956|gb|KFM73858.1|/2.44033e-14/PiggyBac transposable element-derived protein 4, partial [Stegodyphus mimosarum]	NA	NA	NA	NA	NA	NA
CL191.Contig2_All	4866	0.01	2.69	8.07146	3.04772e-39	6.70947e-38	Up	gi|512907773|ref|XP_004926526.1|/0/PREDICTED: afadin-like [Bombyx mori]	gi|512907772|ref|XM_004926469.1|/3e-76/PREDICTED: Bombyx mori afadin-like (LOC101740457), mRNA	sp|P55196|AFAD_HUMAN/8e-126/Afadin OS=Homo sapiens GN=MLLT4 PE=1 SV=3	pxy:105383043/0.0/afadin; K05702 afadin	DRA0212/3e-07/---	PS50106/22.154/PDZ domain profile.	NA
Unigene17862_All	620	0.01	2.68	8.06609	0.000170412	0.000767011	Up	NA	NA	NA	NA	NA	NA	NA
CL571.Contig3_All	2875	0.01	2.59	8.01681	5.02594e-22	7.10872e-21	Up	gi|357625584|gb|EHJ75983.1|/1.61538e-123/hypothetical protein KGM_00389 [Danaus plexippus]	gi|512923519|ref|XM_004930315.1|/3e-16/PREDICTED: Bombyx mori serine/arginine repetitive matrix protein 2-like (LOC101742464), transcript variant X1, mRNA	sp|Q5ZMJ9|SRRM1_CHICK/1e-42/Serine/arginine repetitive matrix protein 1 OS=Gallus gallus GN=SRRM1 PE=2 SV=1	pxy:105391511/1e-150/serine/arginine repetitive matrix protein 1-like; K13172 serine/arginine repetitive matrix protein 2	NMB0700/2e-19/---	NA	NA
CL819.Contig10_All	2369	0.01	2.59	8.01681	2.86884e-18	3.51606e-17	Up	gi|512925815|ref|XP_004930931.1|/0/PREDICTED: uncharacterized protein LOC101745835 isoform X1 [Bombyx mori]	gi|346708435|dbj|AK378563.1|/1e-113/Bombyx mori mRNA, clone: fner03H11	sp|A6NNA2|SRRM3_HUMAN/8e-14/Serine/arginine repetitive matrix protein 3 OS=Homo sapiens GN=SRRM3 PE=2 SV=4	fch:102058565/4e-14/collagen alpha-2(I) chain-like; K01367 calpain-1 [EC:3.4.22.52]	RSc1191/3e-08/---	PTHR20849/1.4E-18/--	NA
CL1299.Contig1_All	993	0.01	2.58	8.01123	2.59498e-07	1.6171e-06	Up	gi|512919776|ref|XP_004929467.1|/8.13024e-146/PREDICTED: protein fuzzy homolog [Bombyx mori]	NA	sp|Q2HZX7|FUZZY_XENTR/8e-29/Protein fuzzy homolog OS=Xenopus tropicalis GN=fuz PE=1 SV=1	bfo:BRAFLDRAFT_119484/6e-35/hypothetical protein; K12617 DNA topoisomerase 2-associated protein PAT1	NA	PTHR13559/4.7E-65/--	NA
CL2407.Contig2_All	3712	0.01	2.56	8	1.34079e-28	2.2887e-27	Up	gi|357604800|gb|EHJ64328.1|/0/hypothetical protein KGM_19125 [Danaus plexippus]	gi|498939242|ref|XM_004521081.1|/2e-21/PREDICTED: Ceratitis capitata uncharacterized LOC101452398 (LOC101452398), transcript variant X5, mRNA	sp|Q75JC9|Y8484_DICDI/1e-11/Uncharacterized protein DDB_G0271670 OS=Dictyostelium discoideum GN=DDB_G0271670 PE=4 SV=1	acs:100558319/2e-10/pdia5; protein disulfide isomerase family A, member 5; K09583 protein disulfide isomerase family A, member 5 [EC:5.3.4.1]	NA	PTHR19991/2.2E-104/--	NA
CL3169.Contig2_All	2084	0.01	2.56	8	9.16288e-16	9.97571e-15	Up	gi|357626524|gb|EHJ76586.1|/7.02683e-54/hypothetical protein KGM_20905 [Danaus plexippus]	NA	sp|Q12830|BPTF_HUMAN/2e-06/Nucleosome-remodeling factor subunit BPTF OS=Homo sapiens GN=BPTF PE=1 SV=3	NA	NA	NA	NA
CL204.Contig4_All	3208	0.01	2.55	7.99435	1.57359e-24	2.40117e-23	Up	gi|512931645|ref|XP_004932354.1|/0/PREDICTED: insulin-like growth factor-binding protein complex acid labile subunit-like [Bombyx mori]	gi|512931644|ref|XM_004932297.1|/1e-06/PREDICTED: Bombyx mori insulin-like growth factor-binding protein complex acid labile subunit-like (LOC101737604), mRNA	sp|P35859|ALS_RAT/3e-26/Insulin-like growth factor-binding protein complex acid labile subunit OS=Rattus norvegicus GN=Igfals PE=1 SV=1	pbi:103064923/3e-27/IGFALS; insulin-like growth factor binding protein, acid labile subunit; K17256 insulin-like growth factor-binding protein complex acid labile subunit	YJL005w_1/1e-16/---	PS51450/7.874/Leucine-rich repeat profile.	NA
CL261.Contig3_All	5745	0.01	2.54	7.98868	2.9876e-44	7.22124e-43	Up	gi|512902964|ref|XP_004925503.1|/0/PREDICTED: splicing factor, arginine/serine-rich 15-like [Bombyx mori]	gi|512902963|ref|XM_004925446.1|/4e-88/PREDICTED: Bombyx mori splicing factor, arginine/serine-rich 15-like (LOC101744893), mRNA	sp|Q6DID3|SCAF8_MOUSE/6e-106/Protein SCAF8 OS=Mus musculus GN=Scaf8 PE=1 SV=1	bmor:101744893/0.0/splicing factor, arginine/serine-rich 15; K13191 RNA-binding protein 16	PA2976/2e-11/---	PF04818/7.8E-16/RNA polymerase II-binding domain.	NA
Unigene6866_All	649	0.01	2.52	7.97728	0.000170412	0.000767268	Up	NA	NA	NA	NA	NA	NA	NA
Unigene22724_All	813	0.01	2.51	7.97154	9.53536e-06	5.05558e-05	Up	gi|270017072|gb|EFA13518.1|/6.46138e-81/hypothetical protein TcasGA2_TC001491 [Tribolium castaneum]	NA	sp|P10394|POL4_DROME/7e-76/Retrovirus-related Pol polyprotein from transposon 412 OS=Drosophila melanogaster GN=POL PE=4 SV=1	pxy:105395769/2e-39/uncharacterized LOC105395769; K16803 cytoskeleton-associated protein 5	SPAC9.04/1e-45/---	PF00078/9.9E-8/Reverse transcriptase (RNA-dependent DNA polymerase)	biological_process:GO:0006259//DNA metabolic process;molecular_function:GO:0016779//nucleotidyltransferase activity;GO:0003676//nucleic acid binding;
CL740.Contig1_All	1740	0.01	2.51	7.97154	1.2372e-12	1.13362e-11	Up	NA	NA	NA	NA	NA	NA	NA
Unigene18613_All	656	0.01	2.49	7.96	0.000170412	0.00076907	Up	gi|512930151|ref|XP_004931996.1|/1.87238e-09/PREDICTED: spermatogenesis-associated protein 6-like isoform X2 [Bombyx mori]	NA	NA	NA	NA	NA	NA
CL1536.Contig1_All	709	0.01	2.47	7.94837	8.28818e-05	0.000389737	Up	gi|512930170|ref|XP_004932001.1|/2.20879e-65/PREDICTED: nuclear transcription factor Y subunit beta-like isoform X3 [Bombyx mori]	gi|449679082|ref|XM_002158230.2|/1e-12/PREDICTED: Hydra magnipapillata nuclear transcription factor Y subunit B-10-like (LOC100214343), mRNA	sp|P25207|NFYB_CHICK/3e-41/Nuclear transcription factor Y subunit beta OS=Gallus gallus GN=NFYB PE=2 SV=2	bmor:101736158/4e-66/transcriptional activator hap3; K08065 nuclear transcription Y subunit beta	YBL021c/1e-33/---	PR00615/3.52E-23/CCAAT-binding transcription factor subunit A signature	cellular_component:GO:0005622//intracellular;molecular_function:GO:0003677//DNA binding;
CL598.Contig1_All	873	0.01	2.46	7.94251	4.63762e-06	2.55658e-05	Up	NA	NA	NA	NA	NA	NA	NA
CL1838.Contig6_All	937	0.01	2.45	7.93664	2.25556e-06	1.28258e-05	Up	gi|512925365|ref|XP_004930821.1|/1.2752e-73/PREDICTED: LOW QUALITY PROTEIN: PHD and RING finger domain-containing protein 1-like [Bombyx mori]	gi|512925364|ref|XM_004930764.1|/5e-31/PREDICTED: Bombyx mori PHD and RING finger domain-containing protein 1-like (LOC101736545), mRNA	sp|Q63625|PHRF1_RAT/6e-23/PHD and RING finger domain-containing protein 1 OS=Rattus norvegicus GN=Phrf1 PE=1 SV=2	bmor:101736545/2e-74/PHD and RING finger domain-containing protein 1; K17586 PHD and RING finger domain-containing protein 1	NA	NA	NA
Unigene17527_All	929	0.01	2.4	7.90689	2.25556e-06	1.2815e-05	Up	gi|2055275|dbj|BAA19775.1|/1.93098e-13/Gag protein [Bombyx mori]	NA	NA	NA	NA	NA	NA
CL2984.Contig2_All	843	0.01	2.4	7.90689	9.53536e-06	5.04862e-05	Up	gi|357614670|gb|EHJ69208.1|/3.263e-14/hypothetical protein KGM_11626 [Danaus plexippus]	NA	sp|Q9VL84|PPK11_DROME/5e-07/Pickpocket protein 11 OS=Drosophila melanogaster GN=ppk11 PE=2 SV=2	hst:105188251/1e-09/sodium channel protein Nach-like; K03440 amiloride-sensitive sodium channel, other	NA	PF00858/3.0E-9/Amiloride-sensitive sodium channel	NA
Unigene18051_All	1231	0.01	2.39	7.90087	1.45201e-08	1.01328e-07	Up	NA	NA	NA	NA	NA	NA	NA
CL1307.Contig1_All	871	0.01	2.39	7.90087	9.53536e-06	5.05857e-05	Up	gi|512910140|ref|XP_004927094.1|/3.82308e-106/PREDICTED: cohesin subunit SA-1-like [Bombyx mori]	gi|512910139|ref|XM_004927037.1|/4e-96/PREDICTED: Bombyx mori cohesin subunit SA-1-like (LOC101743029), mRNA	sp|Q9DGN0|STAG2_XENLA/8e-49/Cohesin subunit SA-2 OS=Xenopus laevis GN=stag2 PE=1 SV=1	bmor:101743029/6e-107/cohesin subunit SA-1; K06671 cohesin complex subunit SA-1/2	DR2133/1e-06/---	PTHR11199/1.2E-86/--	NA
CL875.Contig4_All	3101	0.01	2.39	7.90087	5.02594e-22	7.10498e-21	Up	NA	gi|364284194|gb|HQ717506.1|/9e-20/Colias eurytheme clone PGI6-38 phosphoglucose isomerase (PGI) gene, intron 6	NA	NA	NA	NA	NA
CL2368.Contig4_All	2997	0.01	2.37	7.88874	4.36856e-21	5.99301e-20	Up	gi|389612208|dbj|BAM19619.1|/2.12085e-142/chloride intracellular channel [Papilio xuthus]	gi|148233422|ref|NM_001047068.2|/0.0/Bombyx mori chloride intracellular channel (LOC733121), transcript variant 1, mRNA	sp|Q8WQA4|EXC4_CAEEL/4e-42/Chloride intracellular channel exc-4 OS=Caenorhabditis elegans GN=exc-4 PE=1 SV=2	umr:103659282/3e-25/CLIC2; chloride intracellular channel 2; K05022 chloride intracellular channel protein 2	NA	PTHR11260:SF167/3.3E-71/--	NA
CL1358.Contig1_All	1341	0.01	2.37	7.88874	3.4347e-09	2.52253e-08	Up	gi|357603400|gb|EHJ63743.1|/3.43131e-90/ubiquitin-conjugating enzyme E2 [Danaus plexippus]	gi|389611064|dbj|AK402521.1|/1e-90/Papilio polytes mRNA for lesswright, complete cds, sequence id: Pp-0396	sp|Q9W6H5|UBC9A_DANRE/2e-81/SUMO-conjugating enzyme UBC9-A OS=Danio rerio GN=ube2ia PE=1 SV=1	pxy:105385585/5e-91/SUMO-conjugating enzyme UBC9-A; K10577 ubiquitin-conjugating enzyme E2 I	SPAC30D11.13/3e-61/---	PS50127/37.877/Ubiquitin-conjugating enzymes family profile.	molecular_function:GO:0019789//SUMO transferase activity;
CL1448.Contig1_All	2061	0.01	2.36	7.88264	1.63755e-14	1.66932e-13	Up	NA	gi|225544225|gb|FJ710579.1|/8e-10/Rhagoletis juglandis clone Rjug_evefos1.scaffold_0 eve (eve) gene, partial cds	NA	NA	NA	NA	NA
CL1625.Contig2_All	809	0.01	2.35	7.87652	4.03106e-05	0.000197385	Up	gi|512914847|ref|XP_004928243.1|/8.58255e-86/PREDICTED: ribokinase-like isoform X2 [Bombyx mori]	NA	sp|Q8R1Q9|RBSK_MOUSE/5e-40/Ribokinase OS=Mus musculus GN=Rbks PE=2 SV=1	pxy:105387977/3e-91/ribokinase-like; K00852 ribokinase [EC:2.7.1.15]	PM0152/3e-33/---	PR00990/2.9E-12/Ribokinase signature	molecular_function:GO:0016772//transferase activity, transferring phosphorus-containing groups;
CL2550.Contig2_All	1330	0.01	2.35	7.87652	7.06202e-09	5.04334e-08	Up	gi|512934336|ref|XP_004933010.1|/0/PREDICTED: shootin-1-like [Bombyx mori]	gi|512934335|ref|XM_004932953.1|/1e-105/PREDICTED: Bombyx mori shootin-1-like (LOC101745742), mRNA	sp|A0MZ66|SHOT1_HUMAN/4e-25/Shootin-1 OS=Homo sapiens GN=KIAA1598 PE=1 SV=4	acs:100567487/3e-13/myh7; myosin, heavy chain 7, cardiac muscle, beta; K17751 myosin heavy chain 6/7	SP0117/4e-11/---	NA	NA
CL2648.Contig2_All	915	0.01	2.34	7.87036	4.63762e-06	2.55554e-05	Up	NA	NA	NA	NA	NA	NA	NA
Unigene18319_All	871	0.01	2.31	7.85175	9.53536e-06	5.06057e-05	Up	NA	NA	NA	NA	NA	NA	NA
Unigene18200_All	783	0.01	2.31	7.85175	4.03106e-05	0.000197098	Up	NA	NA	NA	NA	NA	NA	NA
CL3008.Contig1_All	699	0.01	2.29	7.8392	0.000170412	0.000766754	Up	NA	NA	NA	NA	NA	NA	NA
CL3059.Contig1_All	703	0.01	2.27	7.82655	0.000170412	0.000768039	Up	gi|170043549|ref|XP_001849446.1|/3.71556e-09/conserved hypothetical protein [Culex quinquefasciatus] &gt;gi|167866852|gb|EDS30235.1| conserved hypothetical protein [Culex quinquefasciatus]	NA	NA	NA	NA	NA	NA
Unigene9713_All	706	0.01	2.26	7.82018	0.000170412	0.000766626	Up	gi|385655187|gb|AFI64313.1|/2.48482e-85/acidic lipase [Helicoverpa armigera]	NA	sp|O46107|LIP1_DROME/2e-31/Lipase 1 OS=Drosophila melanogaster GN=Lip1 PE=2 SV=2	bmor:101738896/3e-51/lipase 3-like; K01052 lysosomal acid lipase/cholesteryl ester hydrolase [EC:3.1.1.13]	NA	PTHR11005:SF6/1.9E-78/--	NA
CL2234.Contig1_All	709	0.01	2.25	7.81378	0.000170412	0.000767653	Up	NA	NA	NA	NA	NA	NA	NA
CL819.Contig8_All	2300	0.01	2.24	7.80735	1.88397e-15	2.01842e-14	Up	gi|512925819|ref|XP_004930932.1|/0/PREDICTED: uncharacterized protein LOC101745835 isoform X2 [Bombyx mori]	gi|512925818|ref|XM_004930875.1|/6e-88/PREDICTED: Bombyx mori uncharacterized LOC101745835 (LOC101745835), transcript variant X2, mRNA	sp|A6NNA2|SRRM3_HUMAN/3e-17/Serine/arginine repetitive matrix protein 3 OS=Homo sapiens GN=SRRM3 PE=2 SV=4	mde:101897735/9e-13/IWS1-like protein; K17498 transcription factor SPN1	RSc1191/5e-10/---	PTHR20849/1.4E-18/--	NA
CL1888.Contig3_All	1414	0.01	2.22	7.79442	3.4347e-09	2.52391e-08	Up	gi|357604875|gb|EHJ64369.1|/6.14147e-61/hypothetical protein KGM_13434 [Danaus plexippus]	NA	sp|Q6AY64|CF120_RAT/2e-25/UPF0669 protein C6orf120 homolog OS=Rattus norvegicus PE=2 SV=1	nvi:100115669/4e-18/DNA repair endonuclease XPF; K10848 DNA excision repair protein ERCC-4 [EC:3.1.-.-]	NA	PTHR31703/5.9E-38/--	NA
CL2081.Contig2_All	931	0.01	2.21	7.7879	9.53536e-06	5.05758e-05	Up	gi|357627348|gb|EHJ77077.1|/7.23237e-53/transmembrane protein 93 [Danaus plexippus]	gi|346708456|dbj|AK378584.1|/2e-14/Bombyx mori mRNA, clone: fner07G15	sp|Q9CQW0|EMC6_MOUSE/2e-32/ER membrane protein complex subunit 6 OS=Mus musculus GN=Emc6 PE=2 SV=1	NA	NA	PTHR20994:SF0/3.0E-45/--	cellular_component:GO:0016021//integral component of membrane;
Unigene19490_All	1080	0.01	2.21	7.7879	1.09702e-06	6.45495e-06	Up	gi|512930707|ref|XP_004932126.1|/1.90803e-82/PREDICTED: cytochrome P450 CYP12A2-like [Bombyx mori]	NA	sp|O18635|C12A2_MUSDO/1e-41/Cytochrome P450 CYP12A2 OS=Musca domestica GN=CYP12A2 PE=2 SV=1	pxy:105381666/2e-85/cytochrome P450 CYP12A2-like; K15004 cytochrome P450, family 12 [EC:1.14.-.-]	alr1450/3e-12/---	PR00385/7.5E-12/P450 superfamily signature	NA
CL1254.Contig3_All	3575	0.01	2.2	7.78136	1.36777e-23	2.0262e-22	Up	gi|512903199|ref|XP_004925561.1|/0/PREDICTED: putative ATP-dependent RNA helicase me31b-like [Bombyx mori]	gi|346704940|dbj|AK383517.1|/0.0/Bombyx mori mRNA, clone: MFB-10B17	sp|Q95YF3|CGH1_CAEEL/0.0/ATP-dependent RNA helicase cgh-1 OS=Caenorhabditis elegans GN=cgh-1 PE=1 SV=1	ame:552206/0.0/GB16998; ATP-dependent RNA helicase me31b ortholog; K12614 ATP-dependent RNA helicase DDX6/DHH1 [EC:3.6.4.13]	YDL160c/1e-165/---	PTHR24031:SF76/0.0/--	NA
Unigene17374_All	2886	0.01	2.19	7.77479	6.78616e-19	8.52692e-18	Up	gi|357608006|gb|EHJ65776.1|/1.77609e-154/putative restin [Danaus plexippus]	gi|346714078|dbj|AK384606.1|/2e-42/Bombyx mori mRNA, clone: fcaL30A09	sp|Q9VJE5|CL190_DROME/4e-67/Restin homolog OS=Drosophila melanogaster GN=CLIP-190 PE=1 SV=1	bmor:101739189/5e-168/restin homolog; K10421 CAP-Gly domain-containing linker protein 1	YPL174c/2e-10/---	PTHR18916:SF30/2.5E-84/--	NA
Unigene12147_All	1589	0.01	2.18	7.76818	3.95154e-10	3.10831e-09	Up	gi|357628254|gb|EHJ77644.1|/0/hypothetical protein KGM_04619 [Danaus plexippus]	gi|389615042|dbj|AK405125.1|/1e-101/Papilio polytes mRNA, simila to CG8108, sequence id: Pp-0676, expressed in epidermis	sp|P41073|PEP_DROME/2e-11/Zinc finger protein on ecdysone puffs OS=Drosophila melanogaster GN=Pep PE=1 SV=1	NA	NA	PTHR15491:SF9/4.3E-39/--	NA
Unigene18084_All	866	0.01	2.18	7.76818	1.96055e-05	0.000100138	Up	gi|512934358|ref|XP_004933014.1|/9.65766e-110/PREDICTED: UPF0704 protein C6orf165 homolog [Bombyx mori]	NA	sp|Q29RL1|CF165_BOVIN/1e-31/UPF0704 protein C6orf165 homolog OS=Bos taurus PE=2 SV=2	NA	NA	PTHR21442/2.9E-18/--	NA
CL3213.Contig1_All	2331	0.01	2.16	7.75489	7.96442e-15	8.23756e-14	Up	gi|357614029|gb|EHJ68865.1|/1.08958e-38/putative PHD finger protein 10 [Danaus plexippus]	gi|512914732|ref|XM_004928158.1|/1e-45/PREDICTED: Bombyx mori supporter of activation of yellow protein-like (LOC101741306), mRNA	NA	NA	NA	NA	NA
CL3266.Contig2_All	740	0.01	2.12	7.72792	0.000170412	0.000767396	Up	NA	NA	NA	NA	NA	NA	NA
Unigene19459_All	748	0.01	2.1	7.71425	0.000170412	0.000768812	Up	gi|512889215|ref|XP_004922220.1|/5.19815e-23/PREDICTED: zinc finger protein 70-like isoform X2 [Bombyx mori]	gi|472371293|ref|XM_004405090.1|/1e-06/PREDICTED: Odobenus rosmarus divergens zinc finger protein 835 (ZNF835), mRNA	sp|Q9NQX1|PRDM5_HUMAN/2e-20/PR domain zinc finger protein 5 OS=Homo sapiens GN=PRDM5 PE=1 SV=2	amj:102568251/4e-19/zinc finger protein 91-like; K09228 KRAB domain-containing zinc finger protein	SPAC144.09c/2e-07/---	PS50157/15.313/Zinc finger C2H2 type domain profile.	NA
CL2615.Contig2_All	1410	0.01	2.09	7.70736	1.45201e-08	1.01223e-07	Up	NA	NA	NA	NA	NA	NA	NA
CL1866.Contig3_All	2903	0.01	2.08	7.70044	5.89856e-18	7.11902e-17	Up	gi|357616374|gb|EHJ70158.1|/4.67835e-62/hypothetical protein KGM_07404 [Danaus plexippus]	NA	NA	NA	NA	PTHR21115/2.5E-41/--	NA
Unigene20799_All	1401	0.01	2.06	7.6865	1.45201e-08	1.01249e-07	Up	NA	NA	NA	NA	NA	NA	NA
CL1955.Contig2_All	1572	0.01	2.05	7.67948	1.6705e-09	1.25251e-08	Up	gi|357624055|gb|EHJ74960.1|/2.38244e-141/putative Programmed cell death protein 8, mitochondrial precursor [Danaus plexippus]	gi|512892137|ref|XM_004922799.1|/2e-12/PREDICTED: Bombyx mori apoptosis-inducing factor 1, mitochondrial-like (LOC101739771), mRNA	sp|O95831|AIFM1_HUMAN/2e-92/Apoptosis-inducing factor 1, mitochondrial OS=Homo sapiens GN=AIFM1 PE=1 SV=1	aga:AgaP_AGAP008044/5e-100/AGAP008044-PA; K04727 programmed cell death 8 (apoptosis-inducing factor) [EC:1.-.-.-]	Rv0688/9e-24/---	PF00070/2.1E-5/Pyridine nucleotide-disulphide oxidoreductase	NA
Unigene18496_All	1132	0.01	2.05	7.67948	1.09702e-06	6.45354e-06	Up	gi|512898485|ref|XP_004924412.1|/4.34496e-24/PREDICTED: uncharacterized protein LOC101739816 [Bombyx mori]	NA	NA	NA	NA	NA	NA
CL266.Contig3_All	3030	0.01	2.04	7.67243	1.39529e-18	1.73137e-17	Up	gi|153791441|ref|NP_001093295.1|/0/cAMP-dependent protein kinase R1 [Bombyx mori] &gt;gi|146220618|gb|ABQ11379.1| cAMP-dependent protein kinase R1 [Bombyx mori]	gi|346709647|dbj|AK385695.1|/9e-63/Bombyx mori mRNA, clone: fphe03O19	sp|P16905|KAPR1_DROME/2e-158/cAMP-dependent protein kinase type I regulatory subunit OS=Drosophila melanogaster GN=Pka-R1 PE=2 SV=2	bmor:100101201/0.0/cAMP-dependent protein kinase R1; K04739 cAMP-dependent protein kinase regulator	YIL033c/1e-49/---	SM00394/4.3E-12/RIIalpha, Regulatory subunit portion of type II PKA R-subunit	biological_process:GO:0001932//regulation of protein phosphorylation;GO:0007165//signal transduction;cellular_component:GO:0005952//cAMP-dependent protein kinase complex;molecular_function:GO:0008603//cAMP-dependent protein kinase regulator activity;GO:0016301//kinase activity;
CL990.Contig1_All	1761	0.01	2.02	7.65821	1.92188e-10	1.54289e-09	Up	NA	NA	NA	NA	NA	NA	NA
CL400.Contig2_All	1023	0.01	2.02	7.65821	4.63762e-06	2.55711e-05	Up	NA	NA	NA	NA	NA	NA	NA
CL991.Contig2_All	2448	0.01	2.01	7.65105	7.96442e-15	8.23439e-14	Up	gi|512890511|ref|XP_004922527.1|/0/PREDICTED: protein wntless-like [Bombyx mori]	gi|512890510|ref|XM_004922470.1|/3e-77/PREDICTED: Bombyx mori protein wntless-like (LOC101744208), mRNA	sp|B4QPR1|WLS_DROSI/0.0/Protein wntless OS=Drosophila simulans GN=wls PE=3 SV=2	NA	NA	PTHR13449:SF1/1.0E-281/--	biological_process:GO:0016055//Wnt signaling pathway;molecular_function:GO:0017147//Wnt-protein binding;
Unigene24375_All	1179	0.01	2.01	7.65105	5.33548e-07	3.23715e-06	Up	NA	NA	NA	NA	NA	NA	NA
CL1297.Contig2_All	1743	0.01	2.01	7.65105	1.92188e-10	1.54059e-09	Up	NA	NA	NA	NA	NA	NA	NA
Unigene19573_All	1029	0.01	2	7.64386	4.63762e-06	2.55973e-05	Up	gi|357626135|gb|EHJ76333.1|/1.42388e-07/putative cereblon [Danaus plexippus]	NA	NA	NA	NA	NA	NA
CL2210.Contig2_All	1229	0.01	2	7.64386	5.33548e-07	3.243e-06	Up	NA	gi|170295835|ref|NM_025863.3|/1e-13/Mus musculus tripartite motif-containing 59 (Trim59), mRNA	NA	NA	NA	NA	NA
CL53.Contig3_All	1897	0.01	2	7.64386	2.21108e-11	1.89495e-10	Up	gi|113676411|ref|NP_001037396.1|/0/heat shock protein 70 [Bombyx mori] &gt;gi|87248163|gb|ABD36134.1| heat shock protein 70 [Bombyx mori]	gi|113208384|dbj|AB251895.1|/0.0/Mamestra brassicae hsp70 mRNA for heat shock protein 70, complete cds	sp|Q9GSU4|HSP72_DROSI/0.0/Major heat shock 70 kDa protein Ba OS=Drosophila simulans GN=Hsp70Ba PE=2 SV=2	bmor:692822/0.0/Hsp70; heat shock protein 70; K03283 heat shock 70kDa protein 1/8; K06758 L1 cell adhesion molecule like protein	SPAC13G7.02c/0.0/---	PF00012/8.7E-229/Hsp70 protein	biological_process:GO:0006950//response to stress;molecular_function:GO:0005524//ATP binding;
Unigene19377_All	1307	0.01	1.99	7.63662	1.2621e-07	8.07633e-07	Up	gi|512891991|ref|XP_004922820.1|/1.45464e-45/PREDICTED: lysoplasmalogenase-like [Bombyx mori]	NA	sp|Q8N661|TM86B_HUMAN/4e-27/Lysoplasmalogenase OS=Homo sapiens GN=TMEM86B PE=1 SV=2	ptr:456297/4e-27/TMEM86B; transmembrane protein 86B; K18575 alkenylglycerophosphocholine/alkenylglycerophosphoethanolamine hydrolase [EC:3.3.2.2 3.3.2.5]	VCA0703/2e-12/---	PTHR31885/1.4E-47/--	NA
CL133.Contig2_All	835	0.01	1.98	7.62936	8.28818e-05	0.000389669	Up	gi|676427248|ref|XP_009044885.1|/1.48392e-11/hypothetical protein LOTGIDRAFT_136183, partial [Lottia gigantea] &gt;gi|556115747|gb|ESP04399.1| hypothetical protein LOTGIDRAFT_136183, partial [Lottia gigantea]	NA	sp|P34545|CBP1_CAEEL/2e-11/Protein cbp-1 OS=Caenorhabditis elegans GN=cbp-1 PE=4 SV=6	dwi:Dwil_GK25575/1e-11/GK25575 gene product from transcript GK25575-RA; K04498 E1A/CREB-binding protein [EC:2.3.1.48]	NA	PTHR13808:SF1/2.6E-13/--	NA
CL211.Contig6_All	4412	0.01	1.96	7.61471	4.2824e-26	6.80881e-25	Up	gi|290555896|ref|NP_001166834.1|/0/hepatocyte nuclear factor 4 isoform b [Bombyx mori] &gt;gi|2734852|gb|AAB93763.1| hepatocyte nuclear factor 4 isoform b [Bombyx mori]	gi|346706180|dbj|AK387112.1|/0.0/Bombyx mori mRNA, clone: bmmt20N09	sp|P49866|HNF4_DROME/2e-142/Transcription factor HNF-4 homolog OS=Drosophila melanogaster GN=Hnf4 PE=1 SV=3	bmor:693036/0.0/Hnf-4; hepatocyte nuclear factor 4; K08704 hepatocyte nuclear factor 4	NA	SM00430/3.1E-47/Ligand binding domain of hormone receptors	biological_process:GO:0006355//regulation of transcription, DNA-templated;GO:0043401//steroid hormone mediated signaling pathway;cellular_component:GO:0005634//nucleus;molecular_function:GO:0003707//steroid hormone receptor activity;GO:0043565//sequence-specific DNA binding;GO:0008270//zinc ion binding;GO:0003700//sequence-specific DNA binding transcription factor activity;
CL2519.Contig1_All	839	0.01	1.94	7.59991	0.000170412	0.000768683	Up	gi|675852038|ref|XP_009011579.1|/4.06099e-41/hypothetical protein HELRODRAFT_183749 [Helobdella robusta] &gt;gi|555707100|gb|ESO10333.1| hypothetical protein HELRODRAFT_183749 [Helobdella robusta]	NA	NA	tsp:Tsp_11329/9e-21/putative DEAD/DEAH box helicase; K12858 ATP-dependent RNA helicase DDX23/PRP28 [EC:3.6.4.13]	NA	NA	NA
CL1839.Contig2_All	1232	0.01	1.94	7.59991	5.33548e-07	3.24153e-06	Up	gi|512930918|ref|XP_004932179.1|/5.45398e-105/PREDICTED: ADP-ribose pyrophosphatase, mitochondrial-like isoform X1 [Bombyx mori]	gi|557770011|ref|XM_005184620.1|/3e-11/PREDICTED: Musca domestica ADP-ribose pyrophosphatase, mitochondrial-like (LOC101897513), mRNA	sp|Q8BVU5|NUDT9_MOUSE/2e-78/ADP-ribose pyrophosphatase, mitochondrial OS=Mus musculus GN=Nudt9 PE=2 SV=1	pxy:105392032/2e-106/ADP-ribose pyrophosphatase, mitochondrial-like; K13988 ADP-ribose pyrophosphatase [EC:3.6.1.13]	slr1134/3e-06/---	PF00293/1.6E-9/NUDIX domain	NA
CL1452.Contig2_All	1003	0.01	1.94	7.59991	9.53536e-06	5.04961e-05	Up	gi|512909927|ref|XP_004927041.1|/7.75104e-152/PREDICTED: carboxypeptidase B-like [Bombyx mori]	NA	sp|P04069|CBPB_ASTAS/9e-18/Carboxypeptidase B OS=Astacus astacus PE=1 SV=1	clv:102085489/1e-16/CPB2; carboxypeptidase B2 (plasma); K01300 carboxypeptidase B2 [EC:3.4.17.20]	YHR132c/8e-14/---	PF00246/1.4E-36/Zinc carboxypeptidase	NA
Unigene17845_All	904	0.01	1.93	7.59246	4.03106e-05	0.000197063	Up	NA	NA	NA	NA	NA	NA	NA
CL427.Contig5_All	1886	0.01	1.9	7.56986	9.34726e-11	7.68286e-10	Up	gi|357619888|gb|EHJ72288.1|/2.00233e-44/aquaporin AQP-Gra2 [Danaus plexippus]	NA	sp|Q9V5Z7|AQP_DROME/1e-17/Aquaporin OS=Drosophila melanogaster GN=Drip PE=2 SV=2	bmor:100127126/4e-25/aqp; aquaporin; K09884 aquaporin rerated protein, invertebrate	mll6943/5e-13/---	NA	NA
Unigene19793_All	917	0.01	1.9	7.56986	4.03106e-05	0.000197206	Up	gi|665784230|ref|XP_008553228.1|/1.66654e-94/PREDICTED: uncharacterized protein LOC103575255, partial [Microplitis demolitor]	NA	NA	NA	NA	PF13359/3.7E-15/DDE superfamily endonuclease	NA
CL277.Contig2_All	3077	0.17	32.07	7.55955	1.6875e-276	2.21449e-274	Up	NA	NA	NA	pxy:105394437/9e-14/protein son of sevenless-like; K03099 son of sevenless	NA	NA	NA
Unigene23001_All	1248	0.01	1.88	7.55459	5.33548e-07	3.23569e-06	Up	gi|403180721|gb|AEW46891.2|/2.24222e-48/serine protease inhibitor 012 [Chilo suppressalis]	NA	sp|P80034|ACH2_BOMMO/3e-29/Antichymotrypsin-2 OS=Bombyx mori PE=1 SV=1	bmor:100272192/3e-36/serpin-28, BmSPN11, SPN11; serine protease inhibitor 28; K13963 serpin B	MA2613/1e-16/---	PF00079/6.9E-48/Serpin (serine protease inhibitor)	NA
Unigene18695_All	818	0.01	1.87	7.54689	0.000170412	0.000768167	Up	gi|512927495|ref|XP_004931349.1|/7.6009e-122/PREDICTED: microtubule-associated proteins 1A/1B light chain 3C-like isoform X3 [Bombyx mori]	gi|512927498|ref|XM_004931293.1|/4e-40/PREDICTED: Bombyx mori microtubule-associated proteins 1A/1B light chain 3C-like (LOC101746017), transcript variant X4, mRNA	sp|Q9BXW4|MLP3C_HUMAN/9e-36/Microtubule-associated proteins 1A/1B light chain 3C OS=Homo sapiens GN=MAP1LC3C PE=1 SV=1	bmor:733101/3e-121/microtubule-associated protein 1 light chain 3; K10435 microtubule-associated protein 1 light chain	NA	PF02991/9.1E-38/Autophagy protein Atg8 ubiquitin like	NA
CL2449.Contig2_All	1402	0.01	1.86	7.53916	1.2621e-07	8.07249e-07	Up	gi|357617500|gb|EHJ70829.1|/8.89179e-113/neuropeptide receptor A4 [Danaus plexippus]	gi|197209949|ref|NM_001134267.1|/6e-25/Bombyx mori neuropeptide receptor A4 (NGR-A4), mRNA >gi|195946975|dbj|AB330424.1| Bombyx mori BNGR-A4 mRNA for neuropeptide receptor A4, complete cds	sp|Q9VNM1|NPFR_DROME/2e-46/Neuropeptide F receptor OS=Drosophila melanogaster GN=NPFR PE=1 SV=3	bmor:100187563/4e-107/NGR-A4, BNGR-A4; neuropeptide receptor A4; K04209 neuropeptide Y receptor, invertebrate	NA	PTHR24235:SF7/4.4E-76/--	biological_process:GO:0007218//neuropeptide signaling pathway;cellular_component:GO:0016021//integral component of membrane;molecular_function:GO:0004983//neuropeptide Y receptor activity;
CL679.Contig1_All	1215	0.01	1.86	7.53916	1.09702e-06	6.45072e-06	Up	NA	NA	NA	NA	NA	NA	NA
CL595.Contig2_All	2061	0.01	1.85	7.53138	2.21108e-11	1.89555e-10	Up	gi|512893001|ref|XP_004923073.1|/1.88021e-176/PREDICTED: serine/threonine-protein kinase polo-like [Bombyx mori]	gi|512893000|ref|XM_004923016.1|/1e-104/PREDICTED: Bombyx mori serine/threonine-protein kinase polo-like (LOC101740671), mRNA	sp|P52304|POLO_DROME/2e-96/Serine/threonine-protein kinase polo OS=Drosophila melanogaster GN=polo PE=1 SV=2	bmor:101740671/2e-175/PLK1; serine/threonine-protein kinase polo (EC:2.7.11.21); K06631 polo-like kinase 1 [EC:2.7.11.21]	NA	PTHR24345:SF0/5.9E-90/--	NA
CL254.Contig5_All	1310	0.01	1.83	7.5157	5.33548e-07	3.24227e-06	Up	gi|357626578|gb|EHJ76626.1|/1.26687e-73/putative plasma membrane associated protein, S3-12-like protein [Danaus plexippus]	NA	sp|O88492|PLIN4_MOUSE/3e-06/Perilipin-4 OS=Mus musculus GN=Plin4 PE=1 SV=2	soc:105205869/3e-10/microtubule-associated protein futsch-like; K10380 ankyrin	lin1642/4e-07/---	NA	NA
Unigene18288_All	833	0.01	1.83	7.5157	0.000170412	0.00076637	Up	NA	NA	NA	NA	NA	NA	NA
Unigene17582_All	1183	0.01	1.82	7.50779	2.25556e-06	1.28476e-05	Up	NA	gi|514684188|ref|XM_004989618.1|/2e-06/Salpingoeca sp. ATCC 50818 UDP-glucose 4-epimerase (PTSG_09418) mRNA, complete cds	NA	NA	NA	NA	NA
Unigene17963_All	1343	0.01	1.82	7.50779	2.59498e-07	1.61672e-06	Up	gi|357621959|gb|EHJ73598.1|/1.18687e-58/hypothetical protein KGM_10389 [Danaus plexippus]	NA	sp|P04146|COPIA_DROME/1e-08/Copia protein OS=Drosophila melanogaster GN=GIP PE=1 SV=3	NA	NA	PF00098/8.5E-5/Zinc knuckle	NA
CL17.Contig2_All	876	0.01	1.76	7.45943	0.000170412	0.00076791	Up	gi|357619417|gb|EHJ72000.1|/5.93978e-62/hypothetical protein KGM_22267 [Danaus plexippus]	gi|512889190|ref|XM_004922156.1|/4e-59/PREDICTED: Bombyx mori bromodomain-containing protein 8-like (LOC101736607), mRNA	sp|Q8R3B7|BRD8_MOUSE/1e-30/Bromodomain-containing protein 8 OS=Mus musculus GN=Brd8 PE=1 SV=2	pxy:105391176/4e-50/bromodomain-containing protein 8-like; K11321 bromodomain-containing protein 8	XF1267/2e-08/---	NA	NA
CL1838.Contig5_All	909	0.01	1.76	7.45943	0.000170412	0.000767139	Up	gi|512925365|ref|XP_004930821.1|/3.10085e-77/PREDICTED: LOW QUALITY PROTEIN: PHD and RING finger domain-containing protein 1-like [Bombyx mori]	gi|512925364|ref|XM_004930764.1|/4e-31/PREDICTED: Bombyx mori PHD and RING finger domain-containing protein 1-like (LOC101736545), mRNA	sp|Q63625|PHRF1_RAT/6e-23/PHD and RING finger domain-containing protein 1 OS=Rattus norvegicus GN=Phrf1 PE=1 SV=2	bmor:101736545/5e-78/PHD and RING finger domain-containing protein 1; K17586 PHD and RING finger domain-containing protein 1	NA	NA	NA
Unigene18072_All	860	0.01	1.76	7.45943	0.000170412	0.000766498	Up	gi|641650052|ref|XP_008188040.1|/1.16043e-38/PREDICTED: putative nuclease HARBI1 [Acyrthosiphon pisum]	NA	sp|Q6AZB8|HARB1_DANRE/5e-26/Putative nuclease HARBI1 OS=Danio rerio GN=harbi1 PE=2 SV=1	NA	NA	PTHR22930/2.1E-57/--	NA
CL625.Contig1_All	1467	0.01	1.75	7.45121	1.2621e-07	8.06866e-07	Up	gi|357626356|gb|EHJ76475.1|/8.85809e-18/hypothetical protein KGM_18016 [Danaus plexippus]	NA	NA	NA	NA	NA	NA
Unigene17397_All	1136	0.01	1.73	7.43463	9.53536e-06	5.05658e-05	Up	gi|567975268|gb|AHC98011.1|/8.09645e-79/R2D2 [Spodoptera litura]	gi|1513173|gb|U65488.1|PPU65488/5e-19/Papilio polyxenes furnocoumarin-inducible cytochrome P450 (CYP6B3v2) gene, complete cds	sp|Q8BTI8|SRRM2_MOUSE/8e-13/Serine/arginine repetitive matrix protein 2 OS=Mus musculus GN=Srrm2 PE=1 SV=3	bmor:100499494/2e-69/R2D2; R2D2 protein; K18420 RISC-loading complex subunit TARBP2	Cgl1939/1e-07/---	PF00035/1.6E-11/Double-stranded RNA binding motif	NA
Unigene23524_All	1110	0.01	1.72	7.42626	9.53536e-06	5.04762e-05	Up	gi|339241765|ref|XP_003376808.1|/5.23669e-67/retrovirus-related Pol polyprotein from transposon TNT 1-94 [Trichinella spiralis] &gt;gi|316974460|gb|EFV57947.1| retrovirus-related Pol polyprotein from transposon TNT 1-94 [Trichinella spiralis]	NA	sp|P04146|COPIA_DROME/8e-42/Copia protein OS=Drosophila melanogaster GN=GIP PE=1 SV=3	api:100166029/1e-33/uncharacterized LOC100166029; K04148 dopamine D1-like receptor	NA	PTHR11439:SF127/1.5E-116/--	NA
Unigene18866_All	1056	0.01	1.71	7.41785	1.96055e-05	0.000100176	Up	gi|512912007|ref|XP_004927551.1|/1.06342e-13/PREDICTED: uncharacterized protein LOC101739966 [Bombyx mori]	NA	NA	NA	NA	PF12259/5.9E-9/Protein of unknown function (DUF3609)	NA
CL588.Contig4_All	4776	0.01	1.69	7.40088	1.57359e-24	2.39845e-23	Up	gi|512899861|ref|XP_004924751.1|/7.97779e-126/PREDICTED: uncharacterized protein LOC101746519 [Bombyx mori]	gi|512899860|ref|XM_004924694.1|/1e-13/PREDICTED: Bombyx mori uncharacterized LOC101746519 (LOC101746519), mRNA	sp|Q5ZMJ9|SRRM1_CHICK/3e-06/Serine/arginine repetitive matrix protein 1 OS=Gallus gallus GN=SRRM1 PE=2 SV=1	hst:105187138/2e-14/uncharacterized LOC105187138; K09091 hairy and enhancer of split related with YRPW motif	NA	PF07527/1.2E-7/Hairy Orange	NA
Unigene17727_All	349	6.98	1154.28	7.36955	0	0	Up	gi|512890028|ref|XP_004922435.1|/2.5285e-13/PREDICTED: calphotin-like [Bombyx mori]	NA	sp|Q10018|SPP11_CAEEL/3e-07/Saposin-like protein 11 OS=Caenorhabditis elegans GN=spp-11 PE=4 SV=2	phi:102113714/1e-06/SIPA1L3; signal-induced proliferation-associated 1 like 3; K17703 signal-induced proliferation-associated 1 like protein 3	NA	NA	NA
CL290.Contig5_All	8029	0.01	1.65	7.36632	1.70534e-40	3.86496e-39	Up	gi|512923994|ref|XP_004930489.1|/0/PREDICTED: protein outspread-like [Bombyx mori]	gi|512923993|ref|XM_004930432.1|/5e-79/PREDICTED: Bombyx mori protein outspread-like (LOC101735394), mRNA	sp|Q27421|OSP_DROME/9e-89/Protein outspread OS=Drosophila melanogaster GN=osp PE=2 SV=5	pbi:103062409/3e-28/NUMA1; nuclear mitotic apparatus protein 1; K16808 nuclear mitotic apparatus protein 1	PH0929/3e-15/---	PF00169/1.1E-9/PH domain	NA
Unigene22586_All	970	0.01	1.64	7.35755	8.28818e-05	0.000389805	Up	NA	NA	NA	NA	NA	NA	NA
CL1633.Contig1_All	1613	0.01	1.63	7.34873	6.13834e-08	4.0247e-07	Up	gi|357608560|gb|EHJ66056.1|/7.00844e-104/zinc/iron transporter [Danaus plexippus]	NA	sp|Q6QQT1|S39A1_TAKRU/4e-25/Zinc transporter ZIP1 OS=Takifugu rubripes GN=slc39a1 PE=2 SV=1	bmor:101739059/5e-81/zinc transporter ZIP1; K14709 solute carrier family 39 (zinc transporter), member 1/2/3	NA	PTHR11040/1.4E-54/--	NA
CL290.Contig6_All	8074	0.01	1.63	7.34873	3.50632e-40	7.90009e-39	Up	gi|512923994|ref|XP_004930489.1|/0/PREDICTED: protein outspread-like [Bombyx mori]	gi|512923993|ref|XM_004930432.1|/5e-79/PREDICTED: Bombyx mori protein outspread-like (LOC101735394), mRNA	sp|Q27421|OSP_DROME/4e-162/Protein outspread OS=Drosophila melanogaster GN=osp PE=2 SV=5	pbi:103062409/4e-28/NUMA1; nuclear mitotic apparatus protein 1; K16808 nuclear mitotic apparatus protein 1	PH0929/3e-15/---	PS50003/12.802/PH domain profile.	NA
CL669.Contig9_All	1835	0.01	1.63	7.34873	7.06202e-09	5.042e-08	Up	NA	NA	NA	NA	NA	NA	NA
CL369.Contig1_All	4289	0.1	16.21	7.34074	2.3715e-197	2.19993e-195	Up	NA	NA	NA	NA	NA	NA	NA
CL2793.Contig2_All	1385	0.01	1.6	7.32193	1.09702e-06	6.45778e-06	Up	NA	NA	NA	NA	NA	NA	NA
CL1540.Contig1_All	1204	0.01	1.6	7.32193	9.53536e-06	5.05957e-05	Up	gi|357624643|gb|EHJ75345.1|/1.72544e-90/hypothetical protein KGM_22441 [Danaus plexippus]	NA	sp|Q9D8Z1|ASCC1_MOUSE/7e-39/Activating signal cointegrator 1 complex subunit 1 OS=Mus musculus GN=Ascc1 PE=2 SV=1	bmor:101741502/3e-104/activating signal cointegrator 1 complex subunit 1; K18666 activating signal cointegrator complex subunit 1	NA	PS50084/10.672/Type-1 KH domain profile.	NA
Unigene17887_All	996	0.01	1.59	7.31288	8.28818e-05	0.000389397	Up	NA	NA	NA	NA	NA	NA	NA
CL1042.Contig2_All	2621	0.01	1.59	7.31288	1.2372e-12	1.13324e-11	Up	gi|512934973|ref|XP_004933161.1|/4.20622e-123/PREDICTED: phytanoyl-CoA dioxygenase domain-containing protein 1-like [Bombyx mori]	NA	sp|Q5U3U0|PHYD1_DANRE/3e-67/Phytanoyl-CoA dioxygenase domain-containing protein 1 OS=Danio rerio GN=phyhd1 PE=2 SV=1	dpe:Dper_GL23824/1e-88/GL23824 gene product from transcript GL23824-RA; K18741 protein nanos 1	NA	PTHR20883/8.8E-92/--	NA
Unigene17910_All	1192	0.01	1.59	7.31288	9.53536e-06	5.05459e-05	Up	NA	NA	NA	NA	NA	NA	NA
CL1368.Contig3_All	1335	0.01	1.58	7.30378	2.25556e-06	1.28313e-05	Up	gi|357619165|gb|EHJ71842.1|/0/putative heat shock protein 70 HSP70 interacting protein [Danaus plexippus]	NA	sp|Q9DBA6|TYSD1_MOUSE/2e-20/Peroxisomal leader peptide-processing protease OS=Mus musculus GN=Tysnd1 PE=1 SV=1	NA	NA	PTHR21004/5.4E-27/--	NA
CL1540.Contig2_All	1522	0.01	1.57	7.29462	5.33548e-07	3.23861e-06	Up	gi|357624643|gb|EHJ75345.1|/1.03831e-85/hypothetical protein KGM_22441 [Danaus plexippus]	NA	sp|Q9D8Z1|ASCC1_MOUSE/2e-37/Activating signal cointegrator 1 complex subunit 1 OS=Mus musculus GN=Ascc1 PE=2 SV=1	bmor:101741502/4e-95/activating signal cointegrator 1 complex subunit 1; K18666 activating signal cointegrator complex subunit 1	NA	PF10469/2.1E-54/AKAP7 2'5' RNA ligase-like domain	NA
CL211.Contig5_All	4092	0.01	1.56	7.2854	1.60525e-19	2.0702e-18	Up	gi|112984316|ref|NP_001037474.1|/0/hepatocyte nuclear factor 4 isoform a [Bombyx mori] &gt;gi|2734850|gb|AAB93762.1| hepatocyte nuclear factor 4 isoform a [Bombyx mori]	gi|112984315|ref|NM_001044009.1|/0.0/Bombyx mori hepatocyte nuclear factor 4 (Hnf-4), transcript variant a, mRNA >gi|2734849|gb|U63843.1|BMU63843 Bombyx mori hepatocyte nuclear factor 4 isoform a (BmHNF-4) mRNA, complete cds	sp|P49866|HNF4_DROME/2e-141/Transcription factor HNF-4 homolog OS=Drosophila melanogaster GN=Hnf4 PE=1 SV=3	bmor:693036/0.0/Hnf-4; hepatocyte nuclear factor 4; K08704 hepatocyte nuclear factor 4	NA	PF00104/2.5E-35/Ligand-binding domain of nuclear hormone receptor	biological_process:GO:0006355//regulation of transcription, DNA-templated;GO:0043401//steroid hormone mediated signaling pathway;cellular_component:GO:0005634//nucleus;molecular_function:GO:0003707//steroid hormone receptor activity;GO:0043565//sequence-specific DNA binding;GO:0008270//zinc ion binding;GO:0003700//sequence-specific DNA binding transcription factor activity;
Unigene19668_All	1482	0.01	1.56	7.2854	5.33548e-07	3.23934e-06	Up	gi|357622367|gb|EHJ73873.1|/1.69864e-08/hypothetical protein KGM_04151 [Danaus plexippus]	gi|485185827|gb|KC962421.1|/8e-40/Diabrotica virgifera virgifera clone BAC 266I01, complete sequence	NA	NA	NA	NA	NA
CL1725.Contig1_All	1421	0.01	1.56	7.2854	1.09702e-06	6.45213e-06	Up	NA	NA	NA	NA	NA	NA	NA
CL985.Contig2_All	1628	0.01	1.55	7.27612	1.2621e-07	8.07826e-07	Up	gi|591288365|dbj|BAO53209.1|/0/transient receptor potential ion channel [Bombyx mori]	NA	sp|Q9W0T5|PYX_DROME/4e-108/Transient receptor potential channel pyrexia OS=Drosophila melanogaster GN=pyx PE=2 SV=2	aqu:100641148/5e-38/serine/threonine-protein phosphatase 6 regulatory ankyrin repeat subunit A-like; K18441 cytohesin	alr7243_1/2e-27/---	PS50088/8.603/Ankyrin repeat profile.	NA
Unigene17379_All	1139	0.01	1.55	7.27612	4.03106e-05	0.000197134	Up	gi|357607865|gb|EHJ65717.1|/3.44782e-45/hypothetical protein KGM_05536 [Danaus plexippus]	gi|512907308|ref|XM_004926353.1|/8e-24/PREDICTED: Bombyx mori WD repeat-containing protein 16-like (LOC101745330), mRNA	sp|Q95JL5|WDR16_MACFA/1e-27/WD repeat-containing protein 16 OS=Macaca fascicularis GN=WDR16 PE=2 SV=1	mze:101469211/2e-06/taf5l; TAF5-like RNA polymerase II, p300/CBP-associated factor (PCAF)-associated factor, 65kDa; K03130 transcription initiation factor TFIID subunit 5	all0438_2/9e-07/---	NA	NA
Unigene18321_All	5167	0.06	9.28	7.27302	3.83134e-137	2.49566e-135	Up	gi|662192625|ref|XP_008469178.1|/2.49221e-148/PREDICTED: uncharacterized protein LOC103506561 [Diaphorina citri]	NA	sp|P04323|POL3_DROME/6e-06/Retrovirus-related Pol polyprotein from transposon 17.6 OS=Drosophila melanogaster GN=pol PE=4 SV=1	pss:102443889/2e-33/uncharacterized LOC102443889; K10408 dynein heavy chain, axonemal	NA	PF13456/2.2E-5/Reverse transcriptase-like	NA
Unigene18130_All	957	0.01	1.54	7.26679	0.000170412	0.000767782	Up	gi|512897373|ref|XP_004924136.1|/2.45338e-160/PREDICTED: F-box/LRR-repeat protein 4-like [Bombyx mori]	gi|512897372|ref|XM_004924079.1|/8e-33/PREDICTED: Bombyx mori F-box/LRR-repeat protein 4-like (LOC101736612), mRNA	sp|Q8BH70|FBXL4_MOUSE/7e-51/F-box/LRR-repeat protein 4 OS=Mus musculus GN=Fbxl4 PE=2 SV=1	bmor:101736612/4e-161/F-box/LRR-repeat protein 4; K10270 F-box and leucine-rich repeat protein 4	NA	PTHR23125:SF244/6.7E-81/--	NA
Unigene19398_All	1783	0.06	9	7.22882	1.25317e-43	2.99937e-42	Up	NA	NA	NA	NA	NA	NA	NA
CL1705.Contig2_All	2949	0.09	13.26	7.20294	8.18782e-110	4.2036e-108	Up	gi|357616018|gb|EHJ69962.1|/2.10275e-110/hypothetical protein KGM_10371 [Danaus plexippus]	NA	sp|Q9R1B9|SLIT2_MOUSE/2e-12/Slit homolog 2 protein OS=Mus musculus GN=Slit2 PE=2 SV=2	ola:101170687/4e-13/slit3; slit homolog 3 (Drosophila); K06753 roundabout, axon guidance receptor 1; K06784 roundabout, axon guidance receptor 4; K06850 slit 3	alr0124_1/1e-07/---	SM00013/3.4E-4/Leucine rich repeat N-terminal domain	NA
Unigene17504_All	1296	0.01	1.46	7.18982	9.53536e-06	5.06157e-05	Up	gi|270016838|gb|EFA13284.1|/1.4448e-21/hypothetical protein TcasGA2_TC010304 [Tribolium castaneum]	NA	sp|Q95SX7|RTBS_DROME/3e-12/Probable RNA-directed DNA polymerase from transposon BS OS=Drosophila melanogaster GN=RTase PE=2 SV=1	pxy:105385823/4e-28/CCAAT/enhancer-binding protein zeta-like; K14832 ribosome biogenesis protein MAK21	NA	PF00078/5.2E-14/Reverse transcriptase (RNA-dependent DNA polymerase)	NA
CL2535.Contig1_All	1052	0.01	1.42	7.14975	0.000170412	0.000768554	Up	gi|357625483|gb|EHJ75910.1|/2.66041e-57/hypothetical protein KGM_20414 [Danaus plexippus]	gi|512935436|ref|XM_004933218.1|/4e-44/PREDICTED: Bombyx mori androgen-dependent TFPI-regulating protein-like (LOC101745637), mRNA	sp|Q9H7T3|CJ095_HUMAN/4e-07/Uncharacterized protein C10orf95 OS=Homo sapiens GN=C10orf95 PE=1 SV=1	nvi:100122742/1e-09/transcriptional repressor p66-beta; K10310 F-box protein 33	NA	NA	NA
CL2538.Contig2_All	1919	0.01	1.42	7.14975	2.98546e-08	2.01391e-07	Up	gi|357622649|gb|EHJ74075.1|/6.10949e-73/period protein [Danaus plexippus]	gi|185050071|dbj|AP009006.1|/7e-10/Bombyx mori genomic DNA, chromosome 1, BAC clone:019F14, complete sequence	sp|P07663|PER_DROME/2e-08/Period circadian protein OS=Drosophila melanogaster GN=per PE=1 SV=2	bmor:692522/3e-65/Per; period; K02633 period circadian protein	NA	PF12114/1.7E-27/Period protein 2/3C-terminal region	biological_process:GO:0050794//regulation of cellular process;
Unigene18128_All	1466	0.01	1.41	7.13955	2.25556e-06	1.28286e-05	Up	NA	gi|512930438|ref|XM_004932011.1|/2e-28/PREDICTED: Bombyx mori inositol polyphosphate 5-phosphatase K-like (LOC101740803), mRNA	NA	NA	NA	NA	NA
CL2182.Contig3_All	2807	0.01	1.4	7.12928	5.23024e-12	4.63604e-11	Up	gi|512907249|ref|XP_004926395.1|/1.19336e-147/PREDICTED: zinc finger matrin-type protein CG9776-like [Bombyx mori]	gi|389613581|dbj|AK404057.1|/6e-70/Papilio xuthus mRNA, similar to CG9776, sequence id: Px-2526, expressed in epidermis	sp|Q9V468|Y9776_DROME/1e-49/Zinc finger matrin-type protein CG9776 OS=Drosophila melanogaster GN=CG9776 PE=1 SV=1	xma:102224452/3e-26/zinc finger protein 318-like; K11584 serine/threonine-protein phosphatase 2A regulatory subunit B'	SPAC140.02/7e-09/---	PTHR15577:SF2/9.1E-39/--	NA
CL2.Contig1_All	2649	0.01	1.39	7.11894	4.54614e-11	3.82188e-10	Up	gi|357617563|gb|EHJ70862.1|/0/hypothetical protein KGM_04937 [Danaus plexippus]	gi|346708445|dbj|AK378573.1|/0.0/Bombyx mori mRNA, clone: fner04G19	sp|O60494|CUBN_HUMAN/2e-34/Cubilin OS=Homo sapiens GN=CUBN PE=1 SV=5	mze:101479234/3e-41/cubn; cubilin (intrinsic factor-cobalamin receptor); K14616 cubilin	NA	PTHR10127/5.4E-166/--	NA
CL602.Contig1_All	1073	0.01	1.39	7.11894	0.000170412	0.000767524	Up	gi|641989359|emb|CDQ99091.1|/7.5914e-07/unnamed protein product, partial [Oncorhynchus mykiss]	gi|157101144|emb|CU463303.4|/2e-15/Mouse DNA sequence from clone RP24-362D21 on chromosome 17, complete sequence	NA	NA	NA	NA	NA
CL538.Contig1_All	1103	0.01	1.38	7.10852	0.000170412	0.000769199	Up	gi|512899326|ref|XP_004924616.1|/3.2675e-77/PREDICTED: twinkle protein, mitochondrial-like [Bombyx mori]	gi|512899325|ref|XM_004924559.1|/5e-56/PREDICTED: Bombyx mori twinkle protein, mitochondrial-like (LOC101738164), mRNA	sp|Q5ZIW1|PEO1_CHICK/7e-41/Twinkle protein, mitochondrial OS=Gallus gallus GN=PEO1 PE=2 SV=1	bmor:101738164/5e-78/twinkle protein, mitochondrial; K17680 twinkle protein [EC:3.6.4.12]	NA	PTHR12873/7.8E-113/--	biological_process:GO:0006259//DNA metabolic process;
Unigene17606_All	1081	0.01	1.38	7.10852	0.000170412	0.000768425	Up	NA	gi|255288278|emb|FN185949.1|/2e-18/Zeiraphera diniana microsatellite DNA clone ZdC09	NA	NA	NA	NA	NA
CL2978.Contig2_All	2754	0.01	1.38	7.10852	1.07538e-11	9.37152e-11	Up	gi|270010757|gb|EFA07205.1|/6.9101e-179/hypothetical protein TcasGA2_TC010212 [Tribolium castaneum]	NA	sp|Q8I7P9|POL5_DROME/6e-50/Retrovirus-related Pol polyprotein from transposon opus OS=Drosophila melanogaster GN=pol PE=4 SV=1	pxy:105395769/2e-144/uncharacterized LOC105395769; K16803 cytoskeleton-associated protein 5	YIL082w-a_2/4e-52/---	PS50878/12.053/Reverse transcriptase (RT) catalytic domain profile.	NA
CL940.Contig1_All	1053	0.01	1.38	7.10852	0.000170412	0.000768296	Up	gi|357611860|gb|EHJ67685.1|/5.00626e-80/reverse transcriptase [Danaus plexippus]	NA	sp|Q03277|PO11_BRACO/4e-11/Retrovirus-related Pol polyprotein from type-1 retrotransposable element R1 (Fragment) OS=Bradysia coprophila PE=4 SV=1	dpe:Dper_GL15466/2e-16/GL15466 gene product from transcript GL15466-RA; K14946 RNA binding protein fox-1	NA	PF14529/9.1E-21/Endonuclease-reverse transcriptase	NA
CL784.Contig2_All	1471	0.01	1.38	7.10852	4.63762e-06	2.55921e-05	Up	NA	NA	NA	NA	NA	NA	NA
CL1585.Contig2_All	2229	0.01	1.38	7.10852	3.4347e-09	2.52115e-08	Up	gi|357610992|gb|EHJ67258.1|/1.67041e-125/hypothetical protein KGM_16001 [Danaus plexippus]	NA	sp|P21328|RTJK_DROME/2e-20/RNA-directed DNA polymerase from mobile element jockey OS=Drosophila melanogaster GN=pol PE=1 SV=1	pxy:105386179/1e-21/uncharacterized LOC105386179; K01273 membrane dipeptidase [EC:3.4.13.19]	NA	PS50878/19.125/Reverse transcriptase (RT) catalytic domain profile.	NA
CL2664.Contig2_All	1167	0.01	1.37	7.09803	8.28818e-05	0.000389533	Up	gi|512922452|ref|XP_004930122.1|/6.28347e-175/PREDICTED: nucleoside diphosphate kinase 7-like [Bombyx mori]	gi|512922451|ref|XM_004930065.1|/9e-30/PREDICTED: Bombyx mori nucleoside diphosphate kinase 7-like (LOC101737075), mRNA	sp|Q9QXL7|NDK7_RAT/3e-72/Nucleoside diphosphate kinase 7 OS=Rattus norvegicus GN=Nme7 PE=1 SV=1	bmor:101737075/1e-175/nucleoside diphosphate kinase 7; K00940 nucleoside-diphosphate kinase [EC:2.7.4.6]	aq_1590/8e-16/---	PS51336/16.737/DM10 domain profile.	NA
CL2173.Contig1_All	3019	0.01	1.36	7.08746	1.2372e-12	1.13401e-11	Up	gi|512916875|ref|XP_004928748.1|/0/PREDICTED: regulating synaptic membrane exocytosis protein 2-like [Bombyx mori]	gi|512916874|ref|XM_004928691.1|/2e-97/PREDICTED: Bombyx mori regulating synaptic membrane exocytosis protein 2-like (LOC101745430), mRNA	sp|Q9EQZ7|RIMS2_MOUSE/6e-139/Regulating synaptic membrane exocytosis protein 2 OS=Mus musculus GN=Rims2 PE=1 SV=1	bmor:101745430/0.0/regulating synaptic membrane exocytosis protein 2; K15297 regulating synaptic membrane exocytosis protein 2	NA	PTHR12157:SF9/3.6E-246/--	NA
CL290.Contig3_All	7995	0.01	1.35	7.07682	5.55636e-33	1.05862e-31	Up	gi|512923994|ref|XP_004930489.1|/0/PREDICTED: protein outspread-like [Bombyx mori]	gi|512923993|ref|XM_004930432.1|/5e-79/PREDICTED: Bombyx mori protein outspread-like (LOC101735394), mRNA	sp|Q27421|OSP_DROME/4e-162/Protein outspread OS=Drosophila melanogaster GN=osp PE=2 SV=5	pbi:103062409/3e-28/NUMA1; nuclear mitotic apparatus protein 1; K16808 nuclear mitotic apparatus protein 1	PH0929/3e-15/---	PS50003/12.802/PH domain profile.	NA
Unigene17523_All	1161	0.01	1.33	7.05528	8.28818e-05	0.000388989	Up	NA	NA	NA	NA	NA	NA	NA
CL586.Contig4_All	2166	0.01	1.29	7.01123	1.45201e-08	1.01145e-07	Up	gi|512892720|ref|XP_004923001.1|/1.81521e-169/PREDICTED: ras-related GTP-binding protein A-like isoform X1 [Bombyx mori] &gt;gi|512892724|ref|XP_004923002.1| PREDICTED: ras-related GTP-binding protein A-like isoform X2 [Bombyx mori]	gi|512892723|ref|XM_004922945.1|/1e-125/PREDICTED: Bombyx mori ras-related GTP-binding protein A-like (LOC101742921), transcript variant X2, mRNA	sp|Q63486|RRAGA_RAT/1e-148/Ras-related GTP-binding protein A OS=Rattus norvegicus GN=Rraga PE=1 SV=1	bmor:101742921/3e-170/ras-related GTP-binding protein A; K16185 Ras-related GTP-binding protein A/B	NA	PTHR11259/1.2E-234/--	cellular_component:GO:0005634//nucleus;GO:0005737//cytoplasm;molecular_function:GO:0005525//GTP binding;
CL3152.Contig5_All	1814	0.01	1.26	6.97728	5.33548e-07	3.23496e-06	Up	gi|357620684|gb|EHJ72795.1|/3.70632e-64/putative radial spokehead-like 3 [Danaus plexippus]	NA	sp|Q8CDR2|RSH6A_MOUSE/7e-31/Radial spoke head protein 6 homolog A OS=Mus musculus GN=Rsph6a PE=2 SV=1	myd:102770963/2e-29/SYMPK; symplekin; K06100 symplekin	NA	PTHR13159:SF0/2.8E-51/--	NA
CL428.Contig3_All	2232	0.01	1.25	6.96578	1.45201e-08	1.01302e-07	Up	gi|512911853|ref|XP_004927513.1|/0/PREDICTED: organic cation transporter protein-like [Bombyx mori]	gi|512911852|ref|XM_004927456.1|/4e-18/PREDICTED: Bombyx mori organic cation transporter protein-like (LOC101745765), mRNA	sp|Q9VCA2|ORCT_DROME/3e-52/Organic cation transporter protein OS=Drosophila melanogaster GN=Orct PE=1 SV=1	pxy:105398296/2e-91/organic cation transporter protein-like; K08202 MFS transporter, OCT family, solute carrier family 22 (organic cation transporter), member 4/5	SMa1447/3e-19/---	PTHR24064/1.4E-130/--	NA
Unigene22515_All	3254	0.03	3.69	6.94251	4.99548e-34	9.81654e-33	Up	gi|357613479|gb|EHJ68532.1|/0/hypothetical protein KGM_00708 [Danaus plexippus]	gi|512895574|ref|XM_004923648.1|/3e-13/PREDICTED: Bombyx mori uncharacterized LOC101744165 (LOC101744165), mRNA	NA	NA	NA	NA	NA
CL43.Contig7_All	4884	0.01	1.23	6.94251	1.39529e-18	1.73057e-17	Up	gi|512919987|ref|XP_004929519.1|/0/PREDICTED: Down syndrome cell adhesion molecule-like protein Dscam2-like [Bombyx mori]	gi|512919986|ref|XM_004929462.1|/0.0/PREDICTED: Bombyx mori Down syndrome cell adhesion molecule-like protein Dscam2-like (LOC101735614), mRNA	sp|Q9VS29|DSCL_DROME/9e-124/Down syndrome cell adhesion molecule-like protein Dscam2 OS=Drosophila melanogaster GN=Dscam2 PE=2 SV=3	dpo:Dpse_GA14672/0.0/Dpse_Dscam; GA14672 gene product from transcript GA14672-RA; K06768 Down syndrome cell adhesion molecule-like protein 1	YPO2725/4e-12/---	PTHR10489:SF567/2.0E-281/--	NA
CL115.Contig5_All	5267	0.01	1.21	6.91886	1.60525e-19	2.06921e-18	Up	gi|512922897|ref|XP_004930228.1|/0/PREDICTED: protein peanut-like [Bombyx mori]	gi|346716045|dbj|AK381813.1|/0.0/Bombyx mori mRNA, clone: fwgP19K05	sp|P40797|PNUT_DROME/5e-177/Protein peanut OS=Drosophila melanogaster GN=pnut PE=1 SV=2	bmor:101739326/0.0/septin-7; K16944 septin 7	SPAC4F10.11/5e-94/---	PTHR18884/2.3E-222/--	NA
CL1123.Contig8_All	2313	0.01	1.2	6.90689	1.45201e-08	1.01171e-07	Up	gi|512897556|ref|XP_004924182.1|/8.37478e-112/PREDICTED: E3 ubiquitin-protein ligase ZNRF2-like [Bombyx mori]	gi|512897555|ref|XM_004924125.1|/1e-109/PREDICTED: Bombyx mori E3 ubiquitin-protein ligase ZNRF2-like (LOC101746515), mRNA	sp|Q08CN9|ZNRF2_DANRE/1e-42/E3 ubiquitin-protein ligase ZNRF2 OS=Danio rerio GN=znrf2 PE=2 SV=1	bmor:101746515/1e-112/E3 ubiquitin-protein ligase ZNRF2; K10694 E3 ubiquitin-protein ligase ZNRF1/2 [EC:2.3.2.27]	NA	SM00184/0.0023/Ring finger	NA
CL1923.Contig1_All	1803	0.01	1.15	6.84549	2.25556e-06	1.28394e-05	Up	gi|389610901|dbj|BAM19061.1|/4.01527e-103/unknown unsecreted protein [Papilio polytes]	NA	sp|Q9DCV6|DELE_MOUSE/6e-06/Death ligand signal enhancer OS=Mus musculus GN=Kiaa0141 PE=2 SV=1	NA	NMB0419/7e-10/---	PF08238/7.0E-7/Sel1 repeat	NA
CL2303.Contig2_All	2698	0.01	1.13	6.82018	1.6705e-09	1.25285e-08	Up	gi|512891025|ref|XP_004922613.1|/1.57146e-72/PREDICTED: uncharacterized protein LOC101744209 [Bombyx mori]	NA	sp|Q6P828|LITAF_XENTR/7e-06/Lipopolysaccharide-induced tumor necrosis factor-alpha factor homolog OS=Xenopus tropicalis GN=litaf PE=2 SV=1	pxy:105386838/3e-38/uncharacterized LOC105386838; K14401 cleavage and polyadenylation specificity factor subunit 1	NA	NA	NA
Unigene19507_All	1466	0.01	1.1	6.78136	4.03106e-05	0.00019735	Up	gi|389609531|dbj|BAM18377.1|/1.03612e-42/charged multivesicular body protein 3 [Papilio xuthus]	gi|512934511|ref|XM_004932994.1|/2e-18/PREDICTED: Bombyx mori charged multivesicular body protein 3-like (LOC101740115), mRNA	sp|Q6NY88|CHMP3_DANRE/1e-29/Charged multivesicular body protein 3 OS=Danio rerio GN=chmp3 PE=2 SV=3	pxy:105387241/1e-44/charged multivesicular body protein 3; K12193 charged multivesicular body protein 3	YKL041w/1e-13/---	NA	NA
CL65.Contig3_All	2036	0.36	39.41	6.77442	8.53218e-215	8.89662e-213	Up	gi|512935645|ref|XP_004933324.1|/1.09429e-51/PREDICTED: uncharacterized protein LOC101740522 isoform X1 [Bombyx mori]	NA	NA	aga:AgaP_AGAP009022/4e-10/AGAP009022-PA; K01183 chitinase [EC:3.2.1.14]	NA	PS50940/12.036/Chitin-binding type-2 domain profile.	NA
CL1350.Contig2_All	2185	0.01	1.08	6.75489	2.59498e-07	1.61598e-06	Up	gi|512898794|ref|XP_004924484.1|/5.23829e-124/PREDICTED: DNA repair endonuclease XPF-like [Bombyx mori]	gi|512898793|ref|XM_004924427.1|/8e-47/PREDICTED: Bombyx mori DNA repair endonuclease XPF-like (LOC101742198), mRNA	sp|Q5F3N1|PIMT_CHICK/1e-73/Protein-L-isoaspartate(D-aspartate) O-methyltransferase OS=Gallus gallus GN=PCMT1 PE=2 SV=3	bmor:101742198/8e-125/DNA repair endonuclease XPF-like; K10848 DNA excision repair protein ERCC-4 [EC:3.1.-.-]	SPAC869.08/7e-49/---	PS01279/-/Protein-L-isoaspartate(D-aspartate) O-methyltransferase signature.	biological_process:GO:0006464//cellular protein modification process;GO:0032259//methylation;cellular_component:GO:0005737//cytoplasm;molecular_function:GO:0004719//protein-L-isoaspartate (D-aspartate) O-methyltransferase activity;
Unigene19473_All	1567	0.07	6.83	6.60839	1.81697e-28	3.09564e-27	Up	gi|512905061|ref|XP_004925851.1|/2.65079e-100/PREDICTED: insulin receptor-related protein-like [Bombyx mori]	gi|512905060|ref|XM_004925794.1|/2e-25/PREDICTED: Bombyx mori insulin receptor-related protein-like (LOC101742154), mRNA	sp|P07949|RET_HUMAN/1e-38/Proto-oncogene tyrosine-protein kinase receptor Ret OS=Homo sapiens GN=RET PE=1 SV=3	soc:105197742/3e-42/proto-oncogene tyrosine-protein kinase ROS; K05088 proto-oncogene tyrosine-protein kinase ROS [EC:2.7.10.1]	PA0074_1/5e-14/---	SM00219/1.5E-76/Tyrosine kinase, catalytic domain	NA
CL595.Contig1_All	1839	0.01	0.94	6.55459	1.96055e-05	0.0001001	Up	gi|524846534|gb|AGR34361.1|/2.6466e-134/polo-like kinase 1 [Bombyx mori]	gi|512893000|ref|XM_004923016.1|/1e-105/PREDICTED: Bombyx mori serine/threonine-protein kinase polo-like (LOC101740671), mRNA	sp|P52304|POLO_DROME/2e-78/Serine/threonine-protein kinase polo OS=Drosophila melanogaster GN=polo PE=1 SV=2	bmor:101740671/4e-135/PLK1; serine/threonine-protein kinase polo (EC:2.7.11.21); K06631 polo-like kinase 1 [EC:2.7.11.21]	NA	PTHR24345/1.4E-78/--	NA
CL1743.Contig3_All	2345	0.01	0.94	6.55459	5.33548e-07	3.24007e-06	Up	gi|512929345|ref|XP_004931797.1|/4.28914e-63/PREDICTED: EF-hand domain-containing protein CG10641-like [Bombyx mori]	gi|389613187|dbj|AK403825.1|/2e-14/Papilio xuthus mRNA for swiprosin, complete cds, sequence id: Px-2182, expressed in epidermis	sp|Q9VJ26|EFHD2_DROME/1e-49/EF-hand domain-containing protein D2 homolog OS=Drosophila melanogaster GN=Swip-1 PE=2 SV=1	pxy:105380990/1e-18/succinate dehydrogenase [ubiquinone] flavoprotein subunit, mitochondrial; K00234 succinate dehydrogenase (ubiquinone) flavoprotein subunit [EC:1.3.5.1]	NA	NA	NA
CL974.Contig2_All	2286	0.01	0.93	6.53916	1.09702e-06	6.45636e-06	Up	gi|399108403|gb|AFP20609.1|/7.79659e-94/cytochrome CYP333A6 [Spodoptera littoralis]	NA	sp|O18635|C12A2_MUSDO/7e-44/Cytochrome P450 CYP12A2 OS=Musca domestica GN=CYP12A2 PE=2 SV=1	bmor:101736730/4e-93/CYP333A2; cytochrome P450 CYP12A2; K15004 cytochrome P450, family 12 [EC:1.14.-.-]	all3746/1e-09/---	PF00067/1.4E-15/Cytochrome P450	NA
CL641.Contig13_All	1678	0.01	0.92	6.52356	8.28818e-05	0.000389465	Up	gi|512898301|ref|XP_004924365.1|/9.20901e-14/PREDICTED: protein shisa-5-like isoform X3 [Bombyx mori] &gt;gi|512898304|ref|XP_004924366.1| PREDICTED: protein shisa-5-like isoform X4 [Bombyx mori] &gt;gi|512898308|ref|XP_004924367.1| PREDICTED: protein shisa-5-like isoform X5 [Bombyx mori] &gt;gi|512898311|ref|XP_004924368.1| PREDICTED: protein shisa-5-like isoform X6 [Bombyx mori] &gt;gi|51289831…	NA	sp|P18583|SON_HUMAN/1e-09/Protein SON OS=Homo sapiens GN=SON PE=1 SV=4	fch:102057660/1e-09/protein shisa-5-like; K10135 scotin	Rv3876/9e-06/---	NA	NA
Unigene3701_All	338	1.19	109.2	6.51987	1.59834e-56	4.67885e-55	Up	gi|301070148|gb|ADK55520.1|/1.53826e-26/small heat shock protein [Spodoptera litura]	NA	NA	bmor:778499/2e-22/Hsp20.8, hsp; heat shock protein hsp20.8; K09542 crystallin, alpha B	NA	NA	biological_process:GO:0006950//response to stress;
Unigene3582_All	1051	0.22	19.88	6.49767	2.78914e-51	7.48837e-50	Up	NA	NA	NA	NA	NA	NA	NA
CL2303.Contig1_All	2290	0.09	8.05	6.48292	1.96638e-49	5.13588e-48	Up	gi|512891025|ref|XP_004922613.1|/1.29831e-72/PREDICTED: uncharacterized protein LOC101744209 [Bombyx mori]	NA	sp|Q6P828|LITAF_XENTR/4e-07/Lipopolysaccharide-induced tumor necrosis factor-alpha factor homolog OS=Xenopus tropicalis GN=litaf PE=2 SV=1	pxy:105386838/2e-38/uncharacterized LOC105386838; K14401 cleavage and polyadenylation specificity factor subunit 1	NA	NA	NA
Unigene20917_All	580	0.24	21.32	6.47303	2.6187e-26	4.19335e-25	Up	NA	NA	NA	NA	NA	NA	NA
CL2050.Contig2_All	818	0.31	27.37	6.46418	6.74806e-52	1.83185e-50	Up	gi|512931435|ref|XP_004932302.1|/9.50948e-40/PREDICTED: sarcolemmal membrane-associated protein-like [Bombyx mori]	gi|512931434|ref|XM_004932245.1|/5e-06/PREDICTED: Bombyx mori sarcolemmal membrane-associated protein-like (LOC101737124), mRNA	sp|P0C230|PRT_PHOTU/2e-07/Protamine OS=Phorcus turbinatus PE=1 SV=1	ptg:102962717/2e-07/SRRM2; serine/arginine repetitive matrix 2; K13172 serine/arginine repetitive matrix protein 2	DR2145/1e-08/---	NA	NA
CL2597.Contig2_All	1787	0.01	0.88	6.45943	4.03106e-05	0.000197027	Up	NA	NA	NA	NA	NA	NA	NA
Unigene24543_All	1720	0.13	11.26	6.43655	5.6699e-51	1.51471e-49	Up	NA	NA	NA	NA	NA	NA	NA
CL369.Contig2_All	8561	0.17	14.55	6.41934	0	0	Up	gi|512936927|ref|XP_004933639.1|/0/PREDICTED: UPF0183 protein CG7083-like [Bombyx mori]	gi|512936926|ref|XM_004933582.1|/1e-109/PREDICTED: Bombyx mori UPF0183 protein CG7083-like (LOC101739002), mRNA	sp|Q9VSH9|U183_DROME/4e-152/UPF0183 protein CG7083 OS=Drosophila melanogaster GN=CG7083 PE=2 SV=1	asn:102388355/5e-09/mucin-2-like; K10955 intestinal mucin-2	NA	PTHR13465/9.2E-199/--	NA
Unigene17723_All	1532	0.22	18.56	6.39855	4.01584e-73	1.43662e-71	Up	gi|512891745|ref|XP_004922759.1|/1.78987e-77/PREDICTED: glucose and ribitol dehydrogenase-like [Bombyx mori]	NA	sp|Q9MYP6|DHB14_BOVIN/4e-27/17-beta-hydroxysteroid dehydrogenase 14 OS=Bos taurus GN=HSD17B14 PE=2 SV=1	xma:102228836/4e-29/dehydrogenase/reductase SDR family member 4-like; K11147 dehydrogenase/reductase SDR family member 4 [EC:1.1.-.-]	VC1591/6e-36/---	PF13561/1.9E-33/Enoyl-(Acyl carrier protein) reductase	biological_process:GO:0008152//metabolic process;
CL3150.Contig8_All	1705	0.01	0.84	6.39232	0.000170412	0.000769328	Up	gi|641675825|ref|XP_008187181.1|/2.67756e-55/PREDICTED: putative nuclease HARBI1 [Acyrthosiphon pisum]	NA	sp|Q8BR93|HARB1_MOUSE/1e-22/Putative nuclease HARBI1 OS=Mus musculus GN=Harbi1 PE=2 SV=1	xtr:100492097/4e-11/uromodulin-like; K18274 uromodulin	NA	PTHR22930:SF8/2.2E-59/--	NA
Unigene1108_All	1557	74.7	6106.15	6.35301	0	0	Up	gi|3153853|gb|AAC36247.1|/9.39341e-74/trypsin [Plodia interpunctella] &gt;gi|3153855|gb|AAC36248.1| trypsin [Plodia interpunctella]	gi|3153854|gb|AF064526.1|AF064526/2e-31/Plodia interpunctella HD198r trypsin mRNA, complete cds	sp|P35047|TRYC_MANSE/1e-70/Trypsin, alkaline C OS=Manduca sexta PE=2 SV=1	pxy:105388683/1e-66/trypsin, alkaline C-like; K01312 trypsin [EC:3.4.21.4]	VC1200/1e-10/---	NA	biological_process:GO:0006508//proteolysis;molecular_function:GO:0004252//serine-type endopeptidase activity;
CL1592.Contig2_All	1876	0.01	0.81	6.33985	8.28818e-05	0.000389193	Up	gi|113203437|gb|ABI33827.1|/0/putative serotonin receptor [Manduca sexta]	gi|113203428|gb|DQ839507.1|/1e-106/Heliothis virescens serotonin receptor mRNA, partial cds	sp|Q17239|5HTR_BOMMO/0.0/5-hydroxytryptamine receptor OS=Bombyx mori PE=2 SV=1	bmor:693054/0.0/Ser-4; serotonin receptor 4; K04153 5-hydroxytryptamine receptor 1	NA	PS50262/42.619/G-protein coupled receptors family 1 profile.	biological_process:GO:0007186//G-protein coupled receptor signaling pathway;cellular_component:GO:0016021//integral component of membrane;GO:0005886//plasma membrane;molecular_function:GO:0004715//non-membrane spanning protein tyrosine kinase activity;GO:0004930//G-protein coupled receptor activity;
CL241.Contig3_All	1859	0.01	0.79	6.30378	8.28818e-05	0.000389601	Up	gi|357622052|gb|EHJ73671.1|/1.08321e-26/hypothetical protein KGM_07275 [Danaus plexippus]	NA	sp|Q7R7N4|PESC_PLAYO/8e-09/Pescadillo homolog OS=Plasmodium yoelii yoelii GN=PY07549 PE=3 SV=1	mze:101484408/1e-07/matr3; matrin 3; K13213 matrin 3	CAC2736/4e-07/---	NA	NA
CL82.Contig4_All	4576	0.01	0.76	6.24793	4.54614e-11	3.82069e-10	Up	gi|512899670|ref|XP_004924703.1|/0/PREDICTED: protein ECT2-like [Bombyx mori]	gi|512899669|ref|XM_004924646.1|/1e-136/PREDICTED: Bombyx mori protein ECT2-like (LOC101738201), mRNA	sp|Q9H8V3|ECT2_HUMAN/5e-127/Protein ECT2 OS=Homo sapiens GN=ECT2 PE=1 SV=4	cmk:103183386/8e-24/topbp1; topoisomerase (DNA) II binding protein 1; K10728 topoisomerase (DNA) II binding protein 1	SPAC1006.06/6e-14/---	PF00621/4.6E-46/RhoGEF domain	NA
CL1596.Contig3_All	1860	0.96	70.73	6.20314	0	0	Up	gi|90025232|gb|ABD85119.1|/0/juvenile hormone epoxide hydrolase [Spodoptera exigua]	gi|90025231|gb|DQ431847.1|/3e-09/Spodoptera exigua juvenile hormone epoxide hydrolase (JHEH) mRNA, complete cds	sp|Q6U6J0|HYEP_BOMMO/3e-161/Juvenile hormone epoxide hydrolase OS=Bombyx mori GN=JHEH PE=1 SV=1	bmor:100415790/0.0/jheh-lp5; juvenile hormone epoxide hydrolase-like protein 5; K10719 juvenile hormone epoxide hydrolase	CAC0719/5e-50/---	PF06441/7.1E-29/Epoxide hydrolase N terminus	molecular_function:GO:0016787//hydrolase activity;
Unigene18024_All	1753	0.06	4.36	6.18322	1.8315e-20	2.45252e-19	Up	gi|512892577|ref|XP_004922966.1|/3.56777e-149/PREDICTED: testican-2-like [Bombyx mori]	gi|512892576|ref|XM_004922909.1|/2e-19/PREDICTED: Bombyx mori testican-2-like (LOC101746693), mRNA	sp|Q92563|TICN2_HUMAN/1e-27/Testican-2 OS=Homo sapiens GN=SPOCK2 PE=1 SV=1	bmor:101746693/8e-162/testican-2; K08136 sparc/osteonectin, cwcv and kazal-like domains proteoglycan (testican)	DR2133/4e-13/---	PTHR12036:SF10/1.5E-71/--	NA
Unigene2953_All	1098	30.38	2170.17	6.15854	0	0	Up	gi|112983152|ref|NP_001037038.1|/2.25285e-78/heat shock protein 20.4 [Bombyx mori] &gt;gi|49036077|gb|AAG30945.2|AF315318_1 heat shock protein hsp20.4 [Bombyx mori]	gi|507898918|gb|KC710022.1|/3e-54/Chilo suppressalis HSP21.5 (hsp21.5) gene, complete cds	sp|P82147|L2EFL_DROME/6e-36/Protein lethal(2)essential for life OS=Drosophila melanogaster GN=l(2)efl PE=1 SV=1	bmor:692591/4e-79/Hsp20.4, Hsp22.6, hsp; heat shock protein 20.4; K09542 crystallin, alpha B	NA	PR00299/8.4E-27/Alpha crystallin signature	biological_process:GO:0006950//response to stress;
CL2057.Contig1_All	3195	0.01	0.7	6.12928	5.33548e-07	3.24373e-06	Up	gi|357616344|gb|EHJ70141.1|/0/cell division control protein [Danaus plexippus]	gi|346714590|dbj|AK386765.1|/1e-123/Bombyx mori mRNA, clone: fprW27F04	sp|Q2KJC1|CDC5L_BOVIN/0.0/Cell division cycle 5-like protein OS=Bos taurus GN=CDC5L PE=2 SV=1	bmor:101743516/0.0/cell division cycle 5-like protein; K12860 pre-mRNA-splicing factor CDC5/CEF1	SPAC644.12/4e-125/---	PS51294/21.383/Myb-type HTH DNA-binding domain profile.	biological_process:GO:0051301//cell division;molecular_function:GO:0003677//DNA binding;GO:0003682//chromatin binding;
CL1473.Contig2_All	1098	0.47	32.61	6.11651	1.22151e-86	5.05553e-85	Up	gi|332105415|gb|AEE01340.1|/5.78354e-34/neuropeptide F1 [Ostrinia nubilalis]	gi|332105414|gb|HM159463.1|/2e-79/Ostrinia nubilalis neuropeptide F1 (NPF1) mRNA, complete cds	sp|P86442|NPF_LOCMI/1e-08/Neuropeptide F OS=Locusta migratoria PE=1 SV=1	NA	NA	NA	biological_process:GO:0007218//neuropeptide signaling pathway;
CL1690.Contig1_All	1411	0.31	20.92	6.07647	9.43848e-74	3.42664e-72	Up	NA	NA	NA	NA	NA	NA	NA
CL115.Contig1_All	3554	0.07	4.64	6.05063	1.96921e-45	4.87356e-44	Up	gi|357611471|gb|EHJ67504.1|/0/putative septin [Danaus plexippus]	gi|346716045|dbj|AK381813.1|/0.0/Bombyx mori mRNA, clone: fwgP19K05	sp|P40797|PNUT_DROME/2e-175/Protein peanut OS=Drosophila melanogaster GN=pnut PE=1 SV=2	bmor:101739326/0.0/septin-7; K16944 septin 7	SPAC4F10.11/3e-94/---	PTHR18884/5.3E-224/--	NA
Unigene17423_All	3289	0.01	0.66	6.04439	5.33548e-07	3.23423e-06	Up	gi|512899670|ref|XP_004924703.1|/0/PREDICTED: protein ECT2-like [Bombyx mori]	gi|512899669|ref|XM_004924646.1|/1e-136/PREDICTED: Bombyx mori protein ECT2-like (LOC101738201), mRNA	sp|Q9H8V3|ECT2_HUMAN/2e-124/Protein ECT2 OS=Homo sapiens GN=ECT2 PE=1 SV=4	cfo:105254152/5e-23/FYVE, RhoGEF and PH domain-containing protein 1-like; K05720 FYVE, RhoGEF and PH domain containing 1	SPAC1006.06/4e-14/---	PF12738/1.5E-17/twin BRCT domain	NA
Unigene21664_All	954	0.12	7.74	6.01123	5.19008e-18	6.28935e-17	Up	gi|56798156|dbj|BAD82946.1|/7.24132e-72/non-LTR retrotransposon R1Bmks ORF2 protein [Bombyx mori]	NA	sp|Q03272|PO14_NASVI/6e-32/Retrovirus-related Pol polyprotein from type-1 retrotransposable element R1 4 (Fragment) OS=Nasonia vitripennis PE=4 SV=1	dpe:Dper_GL15466/2e-16/GL15466 gene product from transcript GL15466-RA; K14946 RNA binding protein fox-1	NA	NA	NA
Unigene19458_All	2866	0.11	7.05	6.00205	4.42566e-54	1.24931e-52	Up	gi|512925000|ref|XP_004930731.1|/0/PREDICTED: ankyrin-1-like [Bombyx mori]	gi|512924999|ref|XM_004930674.1|/3e-81/PREDICTED: Bombyx mori ankyrin-1-like (LOC101735343), mRNA	sp|Q8IWZ3|ANKH1_HUMAN/1e-25/Ankyrin repeat and KH domain-containing protein 1 OS=Homo sapiens GN=ANKHD1 PE=1 SV=1	aqu:100641148/9e-29/serine/threonine-protein phosphatase 6 regulatory ankyrin repeat subunit A-like; K18441 cytohesin	all2748/4e-22/---	PS50225/8.716/SOCS box domain profile.	biological_process:GO:0035556//intracellular signal transduction;
CL751.Contig5_All	2708	0.01	0.62	5.9542	1.96055e-05	0.000100119	Up	gi|512891577|ref|XP_004922719.1|/0/PREDICTED: uncharacterized protein LOC101737617 [Bombyx mori]	gi|512891576|ref|XM_004922662.1|/6e-33/PREDICTED: Bombyx mori uncharacterized LOC101737617 (LOC101737617), mRNA	sp|Q54PM6|Y8605_DICDI/3e-06/Uncharacterized protein DDB_G0284459 OS=Dictyostelium discoideum GN=DDB_G0284459 PE=4 SV=1	mze:101481826/2e-06/titin-like; K12567 titin [EC:2.7.11.1]	NA	NA	NA
CL290.Contig4_All	8152	0.01	0.58	5.85798	7.96442e-15	8.23123e-14	Up	gi|512923994|ref|XP_004930489.1|/0/PREDICTED: protein outspread-like [Bombyx mori]	gi|512923993|ref|XM_004930432.1|/5e-79/PREDICTED: Bombyx mori protein outspread-like (LOC101735394), mRNA	sp|Q27421|OSP_DROME/4e-162/Protein outspread OS=Drosophila melanogaster GN=osp PE=2 SV=5	pbi:103062409/4e-28/NUMA1; nuclear mitotic apparatus protein 1; K16808 nuclear mitotic apparatus protein 1	PH0929/3e-15/---	PS50003/12.802/PH domain profile.	NA
Unigene19483_All	1893	0.28	15.79	5.81744	5.59292e-76	2.08683e-74	Up	gi|512887344|ref|XP_004921908.1|/0/PREDICTED: dynein beta chain, ciliary-like [Bombyx mori]	gi|512887343|ref|XM_004921851.1|/1e-131/PREDICTED: Bombyx mori dynein beta chain, ciliary-like (LOC101742915), mRNA	sp|P39057|DYHC_HELCR/0.0/Dynein beta chain, ciliary OS=Heliocidaris crassispina PE=1 SV=1	bmor:101742915/0.0/dynein beta chain, ciliary-like; K10408 dynein heavy chain, axonemal	NA	PTHR10676:SF36/0.0/--	biological_process:GO:0007018//microtubule-based movement;GO:0006200//ATP catabolic process;cellular_component:GO:0030286//dynein complex;molecular_function:GO:0005524//ATP binding;GO:0003777//microtubule motor activity;GO:0016887//ATPase activity;
Unigene4872_All	796	11.28	618.03	5.77584	0	0	Up	gi|99653648|dbj|BAE94664.1|/1.63778e-89/small heat shock protein 19.7 [Chilo suppressalis] &gt;gi|440658925|gb|AGC23337.1| heat shock protein 19.8 [Chilo suppressalis] &gt;gi|507898906|gb|AGM90553.1| HSP19.8 [Chilo suppressalis]	gi|113208390|dbj|AB251898.1|/5e-55/Mamestra brassicae hsp19.7 mRNA for heat shock protein 19.7, complete cds	sp|P82147|L2EFL_DROME/4e-40/Protein lethal(2)essential for life OS=Drosophila melanogaster GN=l(2)efl PE=1 SV=1	bmor:692533/5e-89/Hsp19.9; heat shock protein hsp 19.9; K09542 crystallin, alpha B	NA	NA	biological_process:GO:0006950//response to stress;
CL211.Contig7_All	3186	0.01	0.54	5.75489	9.53536e-06	5.05359e-05	Up	gi|290555896|ref|NP_001166834.1|/0/hepatocyte nuclear factor 4 isoform b [Bombyx mori] &gt;gi|2734852|gb|AAB93763.1| hepatocyte nuclear factor 4 isoform b [Bombyx mori]	gi|346706180|dbj|AK387112.1|/0.0/Bombyx mori mRNA, clone: bmmt20N09	sp|P49866|HNF4_DROME/2e-141/Transcription factor HNF-4 homolog OS=Drosophila melanogaster GN=Hnf4 PE=1 SV=3	bmor:693036/0.0/Hnf-4; hepatocyte nuclear factor 4; K08704 hepatocyte nuclear factor 4	NA	PR00398/4.0E-26/Steroid hormone receptor signature	biological_process:GO:0006355//regulation of transcription, DNA-templated;GO:0043401//steroid hormone mediated signaling pathway;cellular_component:GO:0005634//nucleus;molecular_function:GO:0003707//steroid hormone receptor activity;GO:0043565//sequence-specific DNA binding;GO:0008270//zinc ion binding;GO:0003700//sequence-specific DNA binding transcription factor activity;
CL1904.Contig1_All	1841	1.66	83.63	5.65477	0	0	Up	gi|389608443|dbj|BAM17831.1|/1.38709e-50/thioredoxin-2 [Papilio xuthus]	gi|6560634|gb|AF117573.1|AF117573/9e-68/Manduca sexta clone pMsmaB2 thioredoxin-like protein mRNA, complete cds	sp|Q6XHI1|THIO2_DROYA/2e-33/Thioredoxin-2 OS=Drosophila yakuba GN=Trx-2 PE=3 SV=1	pxy:105388715/2e-47/thioredoxin-2-like; K03671 thioredoxin 1	SPAC7D4.07c/2e-18/---	PS51352/12.356/Thioredoxin domain profile.	NA
CL248.Contig2_All	2663	0.01	0.5	5.64386	0.000170412	0.000766883	Up	NA	gi|383276357|dbj|AK406380.1|/2e-20/Bombyx mori mRNA, clone: famL25E11	NA	NA	NA	NA	NA
Unigene17558_All	3156	0.01	0.48	5.58496	4.03106e-05	0.000197314	Up	gi|12585256|sp|Q25489.1|HYEP_MANSE/1.22642e-172/RecName: Full=Juvenile hormone epoxide hydrolase; Short=JHEH; AltName: Full=Juvenile hormone-specific epoxide hydrolase [Manduca sexta] &gt;gi|1276940|gb|AAC47018.1| juvenile hormone epoxide hydrolase [Manduca sexta] &gt;gi|1589030|prf||2210235A epoxide hydrolase	gi|346712909|dbj|AK384435.1|/5e-06/Bombyx mori mRNA, clone: fcaL22C23	sp|Q25489|HYEP_MANSE/2e-174/Juvenile hormone epoxide hydrolase OS=Manduca sexta PE=1 SV=1	bmor:100307008/2e-169/Jheh-lp1; juvenile hormone epoxide hydrolase-like protein 1; K10719 juvenile hormone epoxide hydrolase	CAC0719/1e-47/---	PTHR21661:SF10/1.8E-150/--	biological_process:GO:0008152//metabolic process;molecular_function:GO:0033961//cis-stilbene-oxide hydrolase activity;
CL223.Contig4_All	3088	0.01	0.48	5.58496	8.28818e-05	0.000389125	Up	gi|357608006|gb|EHJ65776.1|/3.14156e-173/putative restin [Danaus plexippus]	gi|346714078|dbj|AK384606.1|/2e-42/Bombyx mori mRNA, clone: fcaL30A09	sp|Q9VJE5|CL190_DROME/3e-72/Restin homolog OS=Drosophila melanogaster GN=CLIP-190 PE=1 SV=1	bmor:101739189/3e-171/restin homolog; K10421 CAP-Gly domain-containing linker protein 1	YPL174c/2e-10/---	PTHR18916/2.5E-84/--	NA
Unigene19441_All	1032	0.11	5.28	5.58496	1.96143e-13	1.88384e-12	Up	gi|512910226|ref|XP_004927116.1|/1.13318e-121/PREDICTED: hornerin-like [Bombyx mori]	gi|512910225|ref|XM_004927059.1|/2e-24/PREDICTED: Bombyx mori hornerin-like (LOC101746846), mRNA	sp|Q86YZ3|HORN_HUMAN/4e-11/Hornerin OS=Homo sapiens GN=HRNR PE=1 SV=2	shr:100919630/4e-12/SLC24A1; sodium/potassium/calcium exchanger 1; K13749 solute carrier family 24 (sodium/potassium/calcium exchanger), member 1	NA	NA	NA
Unigene18169_All	1529	0.07	3.36	5.58496	1.96143e-13	1.88451e-12	Up	gi|357629999|gb|EHJ78425.1|/0/sodium-dependent phosphate transporter [Danaus plexippus]	NA	sp|Q8BN82|S17A5_MOUSE/4e-76/Sialin OS=Mus musculus GN=Slc17a5 PE=1 SV=2	dvi:Dvir_GJ19216/3e-90/GJ19216 gene product from transcript GJ19216-RA; K08193 MFS transporter, ACS family, solute carrier family 17 (sodium-dependent inorganic phosphate cotransporter), other	dgoT/7e-23/---	PS50850/20.119/Major facilitator superfamily (MFS) profile.	NA
CL590.Contig2_All	3057	0.1	4.76	5.57289	3.2356e-38	6.94132e-37	Up	gi|512928224|ref|XP_004931528.1|/5.30995e-165/PREDICTED: zinc transporter ZIP11-like [Bombyx mori]	gi|512928223|ref|XM_004931471.1|/2e-14/PREDICTED: Bombyx mori zinc transporter ZIP11-like (LOC101744766), mRNA	sp|Q28J44|S39AB_XENTR/3e-99/Zinc transporter ZIP11 OS=Xenopus tropicalis GN=slc39a11 PE=2 SV=1	bmor:101744766/8e-166/zinc transporter ZIP11; K14717 solute carrier family 39 (zinc transporter), member 11	MA2881/2e-45/---	PF02535/1.4E-37/ZIP Zinc transporter	biological_process:GO:0044765//single-organism transport;
CL369.Contig3_All	705	0.37	17.53	5.56616	9.20732e-27	1.49484e-25	Up	NA	NA	NA	NA	NA	NA	NA
Unigene12151_All	4682	0.01	0.47	5.55459	5.33548e-07	3.2408e-06	Up	gi|501292293|dbj|BAN20457.1|/0/myosin heavy chain [Riptortus pedestris]	gi|501292292|dbj|AK417242.1|/0.0/Riptortus pedestris mRNA for myosin heavy chain, complete cds, sequence id: Rped-0432	sp|P05661|MYSA_DROME/0.0/Myosin heavy chain, muscle OS=Drosophila melanogaster GN=Mhc PE=1 SV=4	api:100167379/0.0/Mhc1; myosin heavy chain 1; K17751 myosin heavy chain 6/7	SPCC645.05c/5e-104/---	PTHR13140:SF364/0.0/--	NA
CL1968.Contig2_All	2900	4.76	221.8	5.54215	0	0	Up	gi|401327|sp|P31401.1|VATB_MANSE/0/RecName: Full=V-type proton ATPase subunit B; Short=V-ATPase subunit B; AltName: Full=Vacuolar proton pump subunit B [Manduca sexta] &gt;gi|9714|emb|CAA45706.1| H(+)-transporting ATPase [Manduca sexta]	gi|302138845|gb|GU370066.1|/0.0/Helicoverpa armigera vacuolar V-type H(+)-ATPase B subunit mRNA, complete cds	sp|P31401|VATB_MANSE/0.0/V-type proton ATPase subunit B OS=Manduca sexta GN=VHA55 PE=2 SV=1	mde:101893693/0.0/V-type proton ATPase subunit B; K02147 V-type H+-transporting ATPase subunit B	YBR127c/0.0/---	PTHR15184/0.0/--	NA
CL181.Contig2_All	996	0.12	5.51	5.52095	3.94874e-13	3.72733e-12	Up	NA	NA	NA	NA	NA	NA	NA
CL1743.Contig1_All	1910	0.06	2.75	5.51833	4.83324e-14	4.82284e-13	Up	gi|512916957|ref|XP_004928768.1|/2.94617e-35/PREDICTED: uncharacterized protein LOC101736412 [Bombyx mori]	gi|254945348|gb|AE014188.3|/3e-12/Plasmodium falciparum 3D7 chromosome 12, complete sequence	NA	pxy:105380990/9e-19/succinate dehydrogenase [ubiquinone] flavoprotein subunit, mitochondrial; K00234 succinate dehydrogenase (ubiquinone) flavoprotein subunit [EC:1.3.5.1]	NA	NA	NA
Unigene19010_All	4082	0.17	7.72	5.50499	4.53668e-82	1.81077e-80	Up	gi|270010757|gb|EFA07205.1|/0/hypothetical protein TcasGA2_TC010212 [Tribolium castaneum]	gi|360043576|emb|HE601631.1|/6e-09/Schistosoma mansoni strain Puerto Rico chromosome W, complete genome	sp|P04323|POL3_DROME/3e-68/Retrovirus-related Pol polyprotein from transposon 17.6 OS=Drosophila melanogaster GN=pol PE=4 SV=1	pxy:105386838/0.0/uncharacterized LOC105386838; K14401 cleavage and polyadenylation specificity factor subunit 1	SPAC9.04/1e-87/---	PTHR24559:SF165/5.4E-56/--	NA
CL904.Contig2_All	2045	0.67	30.22	5.4952	7.15658e-153	5.16156e-151	Up	gi|389610095|dbj|BAM18659.1|/3.92308e-41/unknown secreted protein [Papilio xuthus]	NA	NA	NA	NA	NA	NA
CL1593.Contig4_All	1691	0.34	14.8	5.44392	1.12262e-61	3.54053e-60	Up	gi|512889421|ref|XP_004922273.1|/0/PREDICTED: suppressor protein SRP40-like [Bombyx mori]	gi|512889420|ref|XM_004922216.1|/3e-98/PREDICTED: Bombyx mori suppressor protein SRP40-like (LOC101745271), mRNA	sp|Q5VV52|ZN691_HUMAN/1e-23/Zinc finger protein 691 OS=Homo sapiens GN=ZNF691 PE=1 SV=1	asn:102383187/5e-23/zinc finger protein 135-like; K09228 KRAB domain-containing zinc finger protein	SPAC140.02/3e-11/---	PS00028/-/Zinc finger C2H2 type domain signature.	NA
CL548.Contig1_All	1525	0.09	3.91	5.4411	1.447e-15	1.55896e-14	Up	gi|512932018|ref|XP_004932442.1|/4.55587e-174/PREDICTED: SHC-transforming protein 1-like [Bombyx mori]	gi|512932017|ref|XM_004932385.1|/6e-16/PREDICTED: Bombyx mori SHC-transforming protein 1-like (LOC101739196), mRNA	sp|Q0IIE2|SHC1_BOVIN/2e-72/SHC-transforming protein 1 OS=Bos taurus GN=SHC1 PE=2 SV=1	bmor:101739196/7e-175/SHC-transforming protein 1; K06279 SHC- transforming protein 1	NA	PS50001/12.851/Src homology 2 (SH2) domain profile.	NA
Unigene17457_All	3770	0.01	0.43	5.42626	1.96055e-05	0.000100062	Up	gi|357627564|gb|EHJ77217.1|/0/putative viral A-type inclusion protein [Danaus plexippus]	gi|512914192|ref|XM_004928024.1|/2e-11/PREDICTED: Bombyx mori protein lava lamp-like (LOC101738984), mRNA	sp|O76329|ACTNB_DICDI/8e-43/Interaptin OS=Dictyostelium discoideum GN=abpD PE=1 SV=1	crg:105345167/2e-45/centromere protein F-like; K11499 centromere protein F	YHR023w/6e-27/---	NA	NA
Unigene19414_All	1427	0.08	3.31	5.37069	3.21294e-12	2.88403e-11	Up	gi|357614828|gb|EHJ69302.1|/6.71909e-23/venus kinase receptor [Danaus plexippus]	NA	NA	NA	NA	PF01094/3.6E-9/Receptor family ligand binding region	NA
Unigene19814_All	1406	0.08	3.28	5.35755	6.45576e-12	5.6886e-11	Up	gi|1549143|dbj|BAA07466.1|/1.05254e-12/ORF1 [Bombyx mori]	NA	NA	bmor:101742912/7e-14/uncharacterized LOC101742912; K05677 ATP-binding cassette, subfamily D (ALD), member 3	NA	NA	NA
Unigene17897_All	2153	0.1	4.05	5.33985	1.62369e-22	2.33336e-21	Up	gi|357618664|gb|EHJ71559.1|/1.34687e-23/hypothetical protein KGM_11223 [Danaus plexippus]	NA	NA	NA	NA	NA	NA
CL364.Contig3_All	1551	0.37	14.93	5.33455	3.19682e-56	9.28735e-55	Up	gi|6560653|gb|AAF16704.1|AF117582_1/4.6172e-97/calcyphosine-like protein [Manduca sexta]	gi|6560652|gb|AF117582.1|AF117582/5e-41/Manduca sexta clone pMsmaC22 calcyphosine-like protein mRNA, complete cds	sp|Q8WWF8|CAPSL_HUMAN/3e-53/Calcyphosin-like protein OS=Homo sapiens GN=CAPSL PE=2 SV=4	aqu:100639389/6e-09/calmodulin-like; K02183 calmodulin	SPAC3A12.14/3e-07/---	PS00018/-/EF-hand calcium-binding domain.	molecular_function:GO:0005509//calcium ion binding;
Unigene2179_All	2297	0.09	3.59	5.31792	2.62712e-21	3.6318e-20	Up	NA	NA	NA	NA	NA	NA	NA
Unigene7530_All	2188	0.77	30.6	5.31253	2.34424e-164	1.77647e-162	Up	gi|7638425|gb|AAF65467.1|AF250910_1/7.12491e-105/death-associated small cytoplasmic leucine-rich protein SCLP [Manduca sexta]	gi|7638424|gb|AF250910.1|AF250910/5e-73/Manduca sexta death-associated small cytoplasmic leucine-rich protein SCLP mRNA, complete cds	sp|Q8TCA0|LRC20_HUMAN/9e-17/Leucine-rich repeat-containing protein 20 OS=Homo sapiens GN=LRRC20 PE=2 SV=1	fpg:101924560/3e-17/PPA1; pyrophosphatase (inorganic) 1; K01507 inorganic pyrophosphatase [EC:3.6.1.1]	MA2301_1/3e-11/---	PTHR16083:SF2/8.6E-59/--	NA
CL2836.Contig1_All	1435	0.16	6.31	5.3015	3.25798e-22	4.63246e-21	Up	NA	NA	NA	NA	NA	NA	NA
CL2434.Contig3_All	1334	0.17	6.53	5.26348	1.29535e-22	1.8675e-21	Up	NA	gi|155036144|gb|EU016079.1|/8e-06/Helicoverpa armigera strain 17 truncated cadherin (BtR) gene, BtR-r3 allele, complete cds; and retrotransposon HaRT1, complete sequence	NA	NA	NA	NA	NA
CL1063.Contig1_All	2000	0.65	23.97	5.20465	4.26546e-116	2.32757e-114	Up	gi|657941301|gb|AID54862.1|/1.44148e-173/cytochrome P450 CYP333B3 [Helicoverpa armigera]	NA	sp|O18635|C12A2_MUSDO/8e-94/Cytochrome P450 CYP12A2 OS=Musca domestica GN=CYP12A2 PE=2 SV=1	bmor:101744617/1e-160/CYP333B1; cytochrome P450 CYP12A2; K15004 cytochrome P450, family 12 [EC:1.14.-.-]	slr0574/1e-21/---	PR00463/2.8E-15/E-class P450 group I signature	NA
Unigene7278_All	6421	0.36	13.27	5.20403	8.28868e-218	8.84849e-216	Up	gi|512901644|ref|XP_004925186.1|/7.18265e-69/PREDICTED: protein yippee-like 2-like [Bombyx mori]	gi|512901643|ref|XM_004925129.1|/1e-100/PREDICTED: Bombyx mori protein yippee-like 2-like (LOC101735597), mRNA	sp|Q5RDN9|YPEL2_PONAB/4e-58/Protein yippee-like 2 OS=Pongo abelii GN=YPEL2 PE=3 SV=1	asn:102375250/2e-06/mitogen-activated protein kinase 3-like; K04371 mitogen-activated protein kinase 1/3 [EC:2.7.11.24]	NA	NA	NA
Unigene19195_All	3545	0.11	4.04	5.19878	1.17024e-36	2.42168e-35	Up	gi|33327733|gb|AAQ09229.1|/4.56531e-115/polyprotein [Antheraea mylitta]	NA	NA	tsp:Tsp_10445/5e-29/muscle cell intermediate filament protein OV71; K18585 intermediate filament protein if	NA	PTHR22955/2.6E-106/--	NA
Unigene18147_All	583	0.72	26.03	5.17603	9.593e-30	1.68895e-28	Up	NA	NA	NA	NA	NA	NA	NA
CL82.Contig3_All	4435	0.01	0.36	5.16993	1.96055e-05	0.000100157	Up	gi|512899670|ref|XP_004924703.1|/0/PREDICTED: protein ECT2-like [Bombyx mori]	gi|512899669|ref|XM_004924646.1|/1e-173/PREDICTED: Bombyx mori protein ECT2-like (LOC101738201), mRNA	sp|Q9H8V3|ECT2_HUMAN/3e-155/Protein ECT2 OS=Homo sapiens GN=ECT2 PE=1 SV=4	cmk:103183386/8e-24/topbp1; topoisomerase (DNA) II binding protein 1; K10728 topoisomerase (DNA) II binding protein 1	SPAC1006.06/5e-14/---	PS50172/15.454/BRCT domain profile.	NA
CL1535.Contig1_All	1185	0.2	7.15	5.15987	4.2286e-20	5.56817e-19	Up	NA	NA	NA	NA	NA	NA	NA
CL1502.Contig1_All	2674	0.1	3.57	5.15785	6.11786e-25	9.46421e-24	Up	gi|389611409|dbj|BAM19316.1|/5.76463e-152/purine nucleoside phosphorylase [Papilio polytes]	gi|512927979|ref|XM_004931412.1|/6e-42/PREDICTED: Bombyx mori purine nucleoside phosphorylase-like (LOC101736818), transcript variant X1, mRNA	sp|P55859|PNPH_BOVIN/1e-87/Purine nucleoside phosphorylase OS=Bos taurus GN=PNP PE=1 SV=3	pxy:105393481/5e-151/purine nucleoside phosphorylase-like; K03783 purine-nucleoside phosphorylase [EC:2.4.2.1]	BS_pnp/1e-67/---	PTHR11904/2.8E-147/--	NA
CL1876.Contig2_All	1625	0.16	5.6	5.12928	8.0897e-23	1.1732e-21	Up	gi|512918921|ref|XP_004929250.1|/7.17898e-56/PREDICTED: clavesin-2-like [Bombyx mori]	NA	sp|Q5SPP0|CLVS2_DANRE/1e-08/Clavesin-2 OS=Danio rerio GN=clvs2 PE=2 SV=1	NA	NA	PF00650/2.0E-5/CRAL/TRIO domain	NA
CL2101.Contig2_All	792	0.17	5.88	5.11221	1.04629e-10	8.56322e-10	Up	NA	NA	NA	NA	NA	NA	NA
Unigene17626_All	678	0.19	6.55	5.10742	8.39388e-10	6.44073e-09	Up	NA	NA	NA	NA	NA	NA	NA
Unigene19388_All	1457	0.08	2.68	5.06609	4.19602e-10	3.291e-09	Up	NA	NA	NA	NA	NA	NA	NA
CL924.Contig2_All	2116	0.15	5.01	5.06178	1.94717e-26	3.12546e-25	Up	gi|662223478|ref|XP_008486032.1|/2.14941e-58/PREDICTED: uncharacterized protein LOC103522716, partial [Diaphorina citri]	NA	NA	aqu:105312558/9e-31/uncharacterized LOC105312558; K11834 ubiquitin carboxyl-terminal hydrolase 44/49 [EC:3.4.19.12]	NA	PS50878/9.511/Reverse transcriptase (RT) catalytic domain profile.	NA
Unigene19347_All	2150	0.24	7.95	5.04985	9.1388e-42	2.11032e-40	Up	gi|357626689|gb|EHJ76691.1|/0/hypothetical protein KGM_09063 [Danaus plexippus]	gi|389612233|dbj|AK403205.1|/9e-13/Papilio xuthus mRNA for sugar transporter, complete cds, sequence id: Px-1261, expressed in epidermis	sp|A5LGM7|TRET1_POLVA/2e-51/Facilitated trehalose transporter Tret1 OS=Polypedilum vanderplanki GN=Tret1 PE=1 SV=1	cfo:105249245/2e-50/facilitated trehalose transporter Tret1-like; K14258 facilitated trehalose transporter	BS_araE/2e-26/---	PS50850/29.009/Major facilitator superfamily (MFS) profile.	NA
Unigene18709_All	861	0.14	4.53	5.01601	3.35106e-09	2.46582e-08	Up	gi|512902087|ref|XP_004925289.1|/3.81849e-74/PREDICTED: uncharacterized protein LOC101742879 [Bombyx mori]	gi|512902086|ref|XM_004925232.1|/5e-09/PREDICTED: Bombyx mori uncharacterized LOC101742879 (LOC101742879), mRNA	NA	NA	NA	SM00595/1.5E-7/--	NA
Unigene17544_All	3031	0.2	6.37	4.99322	9.03192e-48	2.31186e-46	Up	gi|512900232|ref|XP_004924841.1|/6.18926e-65/PREDICTED: NADH dehydrogenase [ubiquinone] 1 beta subcomplex subunit 11, mitochondrial-like [Bombyx mori]	gi|389609428|dbj|AK401704.1|/1e-15/Papilio xuthus mRNA for mitochondrial NADH:ubiquinone oxidoreductase ESSS subunit, putative, complete cds, sequence id: Px-1172	sp|O09111|NDUBB_MOUSE/3e-09/NADH dehydrogenase [ubiquinone] 1 beta subcomplex subunit 11, mitochondrial OS=Mus musculus GN=Ndufb11 PE=1 SV=2	bmor:101739775/1e-65/NADH dehydrogenase [ubiquinone] 1 beta subcomplex subunit 11, mitochondrial; K11351 NADH dehydrogenase (ubiquinone) 1 beta subcomplex subunit 11	NA	NA	NA
CL271.Contig7_All	1508	0.15	4.69	4.96655	4.27916e-17	4.95131e-16	Up	gi|512936345|ref|XP_004933496.1|/9.09643e-34/PREDICTED: calcium and integrin-binding family member 2-like [Bombyx mori]	NA	sp|Q9Z0F4|CIB1_MOUSE/3e-10/Calcium and integrin-binding protein 1 OS=Mus musculus GN=Cib1 PE=1 SV=3	crg:105331416/7e-15/calcium and integrin-binding protein 1-like; K17259 calcium and integrin-binding protein 1	NA	NA	NA
Unigene19704_All	3109	0.1	3.08	4.94486	2.43286e-24	3.6935e-23	Up	gi|459694|gb|AAA92147.1|/2.145e-20/reverse transcriptase [Bombyx mori]	gi|338855116|gb|JN017204.1|/1e-18/Helicoverpa assulta cathepsin L-like protease mRNA, complete cds	NA	NA	NA	NA	NA
Unigene17674_All	1651	0.07	2.12	4.92057	3.35106e-09	2.46649e-08	Up	gi|512890972|ref|XP_004922604.1|/0/PREDICTED: nucleoprotein TPR-like [Bombyx mori]	gi|512890971|ref|XM_004922547.1|/4e-14/PREDICTED: Bombyx mori nucleoprotein TPR-like (LOC101742766), mRNA	sp|Q7JVA5|CEP89_DROME/5e-24/Protein Cep89 homolog OS=Drosophila melanogaster GN=Cep89 PE=2 SV=1	tca:662615/2e-33/protein Cep89 homolog; K16543 centrosomal protein CEP89	PH0929/5e-10/---	NA	NA
CL2046.Contig1_All	2079	0.24	7.2	4.90689	5.8578e-37	1.22255e-35	Up	gi|532090728|ref|XP_005331055.1|/1.68582e-15/PREDICTED: LOW QUALITY PROTEIN: histidine-rich glycoprotein [Ictidomys tridecemlineatus]	NA	sp|Q99PS8|HRG_RAT/2e-11/Histidine-rich glycoprotein OS=Rattus norvegicus GN=Hrg PE=2 SV=1	dpe:Dper_GL16589/3e-08/GL16589 gene product from transcript GL16589-RA; K17602 YLP motif-containing protein 1	NA	NA	NA
Unigene659_All	1124	0.1	2.97	4.89239	2.65536e-08	1.80254e-07	Up	gi|512907906|ref|XP_004926559.1|/3.65484e-116/PREDICTED: zinc finger protein 26-like [Bombyx mori]	gi|512907905|ref|XM_004926502.1|/6e-34/PREDICTED: Bombyx mori zinc finger protein 26-like (LOC101745864), mRNA	sp|Q86UE3|ZN546_HUMAN/2e-36/Zinc finger protein 546 OS=Homo sapiens GN=ZNF546 PE=2 SV=2	dre:100535129/2e-39/zinc finger protein 721-like; K09228 KRAB domain-containing zinc finger protein	SPAC144.09c/6e-16/---	PS00028/-/Zinc finger C2H2 type domain signature.	NA
CL504.Contig5_All	4308	0.02	0.59	4.88264	6.13834e-08	4.02569e-07	Up	gi|512913009|ref|XP_004927795.1|/0/PREDICTED: liprin-beta-1-like [Bombyx mori]	gi|512913008|ref|XM_004927738.1|/5e-56/PREDICTED: Bombyx mori liprin-beta-1-like (LOC101743402), mRNA	sp|Q8C8U0|LIPB1_MOUSE/2e-62/Liprin-beta-1 OS=Mus musculus GN=Ppfibp1 PE=1 SV=3	NA	NA	SM00454/8.4E-5/Sterile alpha motif.	NA
Unigene1260_All	3349	0.46	13.4	4.86446	7.13612e-109	3.62219e-107	Up	gi|677420557|gb|KFQ24656.1|/5.04355e-07/hypothetical protein N332_04238, partial [Mesitornis unicolor]	gi|254832581|gb|AE014186.2|/1e-09/Plasmodium falciparum 3D7 chromosome 11, complete sequence	NA	NA	NA	NA	NA
Unigene6261_All	1826	0.15	4.32	4.848	8.46244e-20	1.10352e-18	Up	NA	gi|254681435|gb|GQ150810.1|/3e-24/Homoeosoma nebulella microsatellite ESM116 sequence	NA	NA	NA	NA	NA
Unigene18016_All	1491	0.07	2	4.8365	1.05e-07	6.76414e-07	Up	gi|381145011|gb|AFF59208.1|/1.28186e-173/O-GlcNAc hydrolase [Ostrinia furnacalis]	gi|512888762|ref|XM_004922083.1|/9e-86/PREDICTED: Bombyx mori bifunctional protein NCOAT-like (LOC101735953), mRNA	sp|Q9EQQ9|NCOAT_MOUSE/3e-39/Bifunctional protein NCOAT OS=Mus musculus GN=Mgea5 PE=1 SV=2	bmor:101735953/3e-153/protein O-GlcNAcase; K15719 protein O-GlcNAcase / histone acetyltransferase [EC:3.2.1.169 2.3.1.48]	NA	PTHR13170/5.0E-88/--	NA
Unigene17400_All	2033	0.36	10.26	4.83289	1.83035e-50	4.85601e-49	Up	gi|498998147|ref|XP_004533777.1|/8.99741e-30/PREDICTED: lipopolysaccharide-induced tumor necrosis factor-alpha factor homolog isoform X3 [Ceratitis capitata]	gi|87133288|gb|DQ380761.1|/5e-11/Drupadia theda clone DTH043 microsatellite sequence	sp|Q6P828|LITAF_XENTR/3e-14/Lipopolysaccharide-induced tumor necrosis factor-alpha factor homolog OS=Xenopus tropicalis GN=litaf PE=2 SV=1	bmor:101740416/5e-30/lipopolysaccharide-induced tumor necrosis factor-alpha factor homolog; K19363 lipopolysaccharide-induced tumor necrosis factor-alpha factor	NA	PTHR23292:SF9/5.8E-30/--	NA
CL1105.Contig6_All	2450	0.14	3.96	4.822	4.8425e-24	7.27782e-23	Up	gi|512920646|ref|XP_004929684.1|/0/PREDICTED: probable phospholipid-transporting ATPase ID-like [Bombyx mori]	gi|512920645|ref|XM_004929627.1|/0.0/PREDICTED: Bombyx mori probable phospholipid-transporting ATPase ID-like (LOC101741077), mRNA	sp|P98199|AT8B2_MOUSE/0.0/Probable phospholipid-transporting ATPase ID OS=Mus musculus GN=Atp8b2 PE=2 SV=2	bmor:101741077/0.0/probable phospholipid-transporting ATPase IM; K01530 phospholipid-translocating ATPase [EC:3.6.3.1]	SPAC4F10.16c/4e-119/---	PTHR24092:SF34/0.0/--	biological_process:GO:0015914//phospholipid transport;GO:0006812//cation transport;cellular_component:GO:0016021//integral component of membrane;molecular_function:GO:0000287//magnesium ion binding;GO:0005524//ATP binding;GO:0019829//cation-transporting ATPase activity;GO:0004012//phospholipid-translocating ATPase activity;
CL1476.Contig1_All	5971	0.06	1.68	4.80735	3.8846e-26	6.18364e-25	Up	gi|512925317|ref|XP_004930809.1|/0/PREDICTED: vacuolar protein sorting-associated protein 13A-like [Bombyx mori]	gi|512925316|ref|XM_004930752.1|/3e-27/PREDICTED: Bombyx mori vacuolar protein sorting-associated protein 13A-like (LOC101746585), mRNA	sp|Q709C8|VP13C_HUMAN/3e-57/Vacuolar protein sorting-associated protein 13C OS=Homo sapiens GN=VPS13C PE=1 SV=1	crg:105320499/9e-138/vacuolar protein sorting-associated protein 13A-like; K19525 vacuolar protein sorting-associated protein 13A/C	YLL040c/2e-17/---	PTHR16166/2.2E-125/--	NA
CL427.Contig4_All	1733	0.36	9.88	4.77844	7.22612e-41	1.65304e-39	Up	gi|357619888|gb|EHJ72288.1|/1.79987e-44/aquaporin AQP-Gra2 [Danaus plexippus]	NA	sp|Q9V5Z7|AQP_DROME/1e-17/Aquaporin OS=Drosophila melanogaster GN=Drip PE=2 SV=2	bmor:100127126/3e-25/aqp; aquaporin; K09884 aquaporin rerated protein, invertebrate	mll6943/5e-13/---	NA	NA
CL3150.Contig9_All	3170	0.07	1.91	4.77007	1.33797e-15	1.44496e-14	Up	gi|641675825|ref|XP_008187181.1|/1.16864e-61/PREDICTED: putative nuclease HARBI1 [Acyrthosiphon pisum]	gi|156255247|gb|AC202221.3|/3e-07/Acyrthosiphon pisum BAC VMRC38-20-A1 (Benaroya Research Institute VMRC38 Acrythosiphon pisum (Pea Aphid) BAC library) complete sequence	sp|B0BN95|HARB1_RAT/3e-25/Putative nuclease HARBI1 OS=Rattus norvegicus GN=Harbi1 PE=2 SV=1	xtr:100492097/2e-14/uromodulin-like; K18274 uromodulin	NA	PTHR22930/8.4E-74/--	NA
CL1635.Contig2_All	4194	0.36	9.79	4.76524	1.67788e-100	7.87754e-99	Up	gi|512931228|ref|XP_004932250.1|/1.86634e-163/PREDICTED: LOW QUALITY PROTEIN: huntingtin-interacting protein 1-like [Bombyx mori]	gi|512931227|ref|XM_004932193.1|/1e-102/PREDICTED: Bombyx mori huntingtin-interacting protein 1-like (LOC101741177), mRNA	sp|Q8VD75|HIP1_MOUSE/1e-54/Huntingtin-interacting protein 1 OS=Mus musculus GN=Hip1 PE=1 SV=2	bmor:101741177/3e-164/huntingtin-interacting protein 1; K04559 huntingtin interacting protein 1	CC0042/4e-08/---	PTHR10407:SF15/3.6E-89/--	NA
CL1730.Contig1_All	1300	0.42	11.33	4.75361	2.94598e-34	5.81885e-33	Up	gi|357631053|gb|EHJ78771.1|/0/hypothetical protein KGM_03904 [Danaus plexippus]	gi|346707058|dbj|AK385386.1|/0.0/Bombyx mori mRNA, clone: e10012G19	sp|Q8T6B9|PUF68_DROME/4e-141/Poly(U)-binding-splicing factor half pint OS=Drosophila melanogaster GN=pUf68 PE=1 SV=2	bmor:101736317/5e-156/poly(U)-binding-splicing factor half pint; K12838 poly(U)-binding-splicing factor PUF60	SPAC140.02/5e-11/---	PS50102/15.545/Eukaryotic RNA Recognition Motif (RRM) profile.	NA
CL992.Contig2_All	1768	0.21	5.63	4.74467	4.8425e-24	7.27375e-23	Up	gi|357626135|gb|EHJ76333.1|/1.77932e-63/putative cereblon [Danaus plexippus]	gi|291201230|emb|FP340405.1|/5e-17/60F14_SfBAC_fin, Spodoptera frugiperda BAC, egg DNA	sp|P0CF65|CRBN_CHICK/4e-30/Protein cereblon OS=Gallus gallus GN=CRBN PE=2 SV=1	tca:659188/1e-34/protein cereblon; K11793 cereblon	NA	PTHR14255:SF2/1.9E-58/--	NA
Unigene19076_All	783	0.16	4.28	4.74147	1.05e-07	6.7609e-07	Up	gi|512904935|ref|XP_004925820.1|/9.20805e-98/PREDICTED: group XV phospholipase A2-like [Bombyx mori]	gi|512904934|ref|XM_004925763.1|/8e-20/PREDICTED: Bombyx mori group XV phospholipase A2-like (LOC101737816), mRNA	sp|Q8NCC3|PAG15_HUMAN/3e-43/Group XV phospholipase A2 OS=Homo sapiens GN=PLA2G15 PE=1 SV=2	bmor:101737816/2e-98/group XV phospholipase A2-like; K06129 lysophospholipase III [EC:3.1.1.5]	NA	PTHR11440/4.2E-60/--	NA
CL96.Contig2_All	2180	0.22	5.87	4.73779	2.8915e-31	5.31333e-30	Up	gi|357628607|gb|EHJ77879.1|/0/hypothetical protein KGM_18682 [Danaus plexippus]	gi|346708987|dbj|AK385636.1|/4e-64/Bombyx mori mRNA, clone: fphe01I01	sp|P29147|BDH_RAT/1e-42/D-beta-hydroxybutyrate dehydrogenase, mitochondrial OS=Rattus norvegicus GN=Bdh1 PE=1 SV=2	bfo:BRAFLDRAFT_290938/2e-45/3-hydroxybutyrate dehydrogenase; K00019 3-hydroxybutyrate dehydrogenase [EC:1.1.1.30]	VNG0364G/7e-19/---	PTHR24316:SF215/1.5E-77/--	biological_process:GO:0055114//oxidation-reduction process;molecular_function:GO:0000166//nucleotide binding;GO:0016491//oxidoreductase activity;
Unigene19348_All	631	0.21	5.46	4.70044	2.0843e-07	1.30887e-06	Up	NA	NA	NA	NA	NA	NA	NA
Unigene18447_All	1338	0.08	2.08	4.70044	4.13216e-07	2.53682e-06	Up	gi|357601724|gb|EHJ63130.1|/1.22205e-71/hypothetical protein KGM_12768 [Danaus plexippus]	NA	NA	dan:Dana_GF21222/5e-07/GF21222 gene product from transcript GF21222-RA; K07739 elongator complex protein 3 [EC:2.3.1.48]	NA	SM00696/0.0031/Repeats found in Drosophila proteins.	NA
CL1683.Contig1_All	3595	0.69	17.92	4.69883	2.8961e-153	2.09438e-151	Up	gi|512914967|ref|XP_004928273.1|/1.6429e-128/PREDICTED: protein TIS11-like isoform X1 [Bombyx mori]	gi|512914970|ref|XM_004928217.1|/1e-116/PREDICTED: Bombyx mori protein TIS11-like (LOC101737257), transcript variant X2, mRNA	sp|P47980|TIS1_DROME/2e-43/Protein TIS11 OS=Drosophila melanogaster GN=Tis11 PE=2 SV=2	bmor:101737257/3e-129/protein TIS11; K15308 tristetraprolin	ECU01g0830/2e-20/---	PF00642/3.8E-12/Zinc finger C-x8-C-x5-C-x3-H type (and similar)	NA
Unigene17876_All	1017	0.12	3.11	4.69581	1.05e-07	6.76738e-07	Up	NA	NA	NA	NA	NA	NA	NA
Unigene19103_All	1024	0.11	2.84	4.69032	4.13216e-07	2.53566e-06	Up	gi|357615823|gb|EHJ69850.1|/4.06396e-39/hypothetical protein KGM_03965 [Danaus plexippus]	NA	NA	NA	NA	NA	NA
CL432.Contig2_All	1645	0.18	4.64	4.68806	6.76714e-19	8.50699e-18	Up	gi|357614266|gb|EHJ68994.1|/1.31909e-89/hypothetical protein KGM_01123 [Danaus plexippus]	gi|512927178|ref|XM_004931213.1|/1e-11/PREDICTED: Bombyx mori GA-binding protein subunit beta-2-like (LOC101739367), partial mRNA	sp|Q00420|GABP1_MOUSE/5e-44/GA-binding protein subunit beta-1 OS=Mus musculus GN=Gabpb1 PE=1 SV=2	nvi:100121072/1e-58/GA-binding protein subunit beta-2; K09454 GA-binding protein transcription factor, beta	all2748/4e-15/---	PF12796/3.0E-18/Ankyrin repeats (3 copies)	NA
Unigene18813_All	1462	0.08	2.04	4.67243	1.05e-07	6.76576e-07	Up	gi|357614152|gb|EHJ68941.1|/1.39306e-47/hypothetical protein KGM_11250 [Danaus plexippus]	NA	NA	NA	NA	NA	NA
Unigene17656_All	1648	0.2	5.08	4.66676	7.12064e-20	9.30352e-19	Up	gi|512915562|ref|XP_004928419.1|/2.271e-57/PREDICTED: uncharacterized protein LOC101746992 [Bombyx mori]	NA	sp|Q95SX7|RTBS_DROME/1e-30/Probable RNA-directed DNA polymerase from transposon BS OS=Drosophila melanogaster GN=RTase PE=2 SV=1	pxy:105388233/4e-28/transcription intermediary factor 1-alpha-like; K08883 tripartite motif-containing protein 33 [EC:2.3.2.27]	SMb21167/7e-06/---	PTHR19446:SF301/2.8E-49/--	NA
Unigene19647_All	1256	0.09	2.24	4.63743	4.13216e-07	2.53624e-06	Up	gi|665790649|ref|XP_008561019.1|/3.66579e-07/PREDICTED: uncharacterized protein LOC103580882 [Microplitis demolitor]	NA	NA	NA	NA	NA	NA
Unigene21644_All	1118	0.1	2.46	4.62059	8.18078e-07	4.89609e-06	Up	NA	NA	NA	NA	NA	NA	NA
CL731.Contig3_All	2990	0.16	3.82	4.57743	5.47342e-28	9.20287e-27	Up	gi|357609882|gb|EHJ66731.1|/1.534e-100/Wnt inhibitory factor 1 precursor [Danaus plexippus]	gi|346712991|dbj|AK386082.1|/2e-79/Bombyx mori mRNA, clone: fphe19P12	sp|Q9W3W5|WIF1_DROME/2e-64/Protein shifted OS=Drosophila melanogaster GN=shf PE=1 SV=2	bmor:692919/1e-90/Wnt inhibitory factor 1 precursor; K01691 WNT inhibitory factor 1	NA	PS50026/11.892/EGF-like domain profile.	NA
Unigene19190_All	966	0.12	2.8	4.54432	1.61721e-06	9.39455e-06	Up	NA	gi|389608312|dbj|AK401146.1|/4e-22/Papilio xuthus mRNA for paramyosin, complete cds, sequence id: Px-0154	NA	NA	NA	NA	NA
Unigene18245_All	1208	0.75	17.43	4.53854	2.97752e-45	7.32187e-44	Up	gi|665812611|ref|XP_008554826.1|/4.98419e-13/PREDICTED: zinc finger BED domain-containing protein 1-like [Microplitis demolitor]	NA	NA	NA	NA	NA	NA
Unigene6939_All	2047	0.41	9.47	4.52967	2.26994e-44	5.49648e-43	Up	NA	NA	NA	NA	NA	NA	NA
CL1579.Contig4_All	2314	0.23	5.3	4.52629	1.08721e-28	1.86413e-27	Up	gi|391336237|ref|XP_003742488.1|/7.50346e-36/PREDICTED: RNA-directed DNA polymerase from mobile element jockey-like [Metaseiulus occidentalis]	gi|24286669|gb|AY160098.1|/4e-18/Dictyostelium discoideum nucleotide exchange factor RasGEF I (gefI) gene, complete cds	sp|P21328|RTJK_DROME/4e-17/RNA-directed DNA polymerase from mobile element jockey OS=Drosophila melanogaster GN=pol PE=1 SV=1	ola:105354030/2e-19/gabrg3; gamma-aminobutyric acid (GABA) A receptor, gamma 3; K05186 gmma-aminobutyric acid receptor subunit gamma	NA	PTHR19446/2.5E-40/--	NA
CL293.Contig3_All	4077	1.17	26.54	4.50359	7.65974e-251	9.19921e-249	Up	gi|357613738|gb|EHJ68697.1|/2.81522e-132/putative eukaryotic translation initiation factor 4 gamma, 2 [Danaus plexippus]	gi|512913830|ref|XM_004927932.1|/3e-51/PREDICTED: Bombyx mori eukaryotic translation initiation factor 4 gamma 2-like (LOC101736050), mRNA	sp|Q95JC9|PRP_PIG/4e-35/Basic proline-rich protein OS=Sus scrofa PE=1 SV=2	bmor:101736050/4e-38/eukaryotic translation initiation factor 4 gamma 2; K03260 translation initiation factor 4G	Cgl1939/8e-20/---	PTHR23253/1.9E-35/--	NA
CL2978.Contig1_All	3498	0.09	2.04	4.5025	1.64374e-17	1.94373e-16	Up	gi|270010757|gb|EFA07205.1|/9.06386e-179/hypothetical protein TcasGA2_TC010212 [Tribolium castaneum]	NA	sp|Q8I7P9|POL5_DROME/8e-50/Retrovirus-related Pol polyprotein from transposon opus OS=Drosophila melanogaster GN=pol PE=4 SV=1	pxy:105395769/3e-144/uncharacterized LOC105395769; K16803 cytoskeleton-associated protein 5	YIL082w-a_2/5e-52/---	PS50878/12.053/Reverse transcriptase (RT) catalytic domain profile.	NA
CL158.Contig4_All	3211	0.45	10.13	4.49257	2.32338e-75	8.58566e-74	Up	NA	NA	NA	NA	NA	NA	NA
Unigene19118_All	830	0.15	3.37	4.48971	1.61721e-06	9.3905e-06	Up	gi|512922009|ref|XP_004930015.1|/3.60376e-34/PREDICTED: uncharacterized protein LOC101746671 isoform X1 [Bombyx mori]	NA	NA	NA	NA	PF13873/1.1E-6/Myb/SANT-like DNA-binding domain	NA
CL879.Contig4_All	1521	0.55	12.33	4.4866	3.42024e-42	7.98016e-41	Up	gi|357624024|gb|EHJ74941.1|/5.18676e-53/putative ring finger protein 19 [Danaus plexippus]	gi|512895088|ref|XM_004923532.1|/1e-23/PREDICTED: Bombyx mori E3 ubiquitin-protein ligase RNF19B-like (LOC101746977), mRNA	sp|Q2VJ60|RN19A_PIG/2e-13/E3 ubiquitin-protein ligase RNF19A OS=Sus scrofa GN=RNF19A PE=2 SV=1	bmor:101746977/6e-36/E3 ubiquitin-protein ligase RNF19B-like; K11972 E3 ubiquitin-protein ligase RNF19A [EC:2.3.2.27]	DRA0212/1e-08/---	NA	NA
Unigene19033_All	716	0.72	16.07	4.48023	1.15078e-22	1.66175e-21	Up	gi|114052803|ref|NP_001040277.1|/1.13359e-16/salivary cysteine-rich peptide precursor [Bombyx mori] &gt;gi|87248595|gb|ABD36350.1| salivary cysteine-rich peptide [Bombyx mori]	NA	NA	NA	NA	PF00095/1.5E-5/WAP-type (Whey Acidic Protein) 'four-disulfide core'	NA
CL2275.Contig1_All	887	0.27	5.92	4.45457	1.88758e-11	1.62287e-10	Up	NA	NA	NA	NA	NA	NA	NA
CL1888.Contig2_All	1464	0.3	6.55	4.44846	1.50471e-22	2.16353e-21	Up	gi|357604875|gb|EHJ64369.1|/6.44106e-61/hypothetical protein KGM_13434 [Danaus plexippus]	NA	sp|Q6AY64|CF120_RAT/3e-25/UPF0669 protein C6orf120 homolog OS=Rattus norvegicus PE=2 SV=1	nvi:100115669/4e-18/DNA repair endonuclease XPF; K10848 DNA excision repair protein ERCC-4 [EC:3.1.-.-]	NA	PTHR31703/5.9E-38/--	NA
Unigene24456_All	2081	0.1	2.18	4.44626	3.71224e-11	3.14442e-10	Up	gi|8823|emb|CAA35587.1|/7.30504e-144/unnamed protein product [Drosophila melanogaster]	gi|5820|emb|X15557.1|/1e-54/Bombyx mori chorion locus sequence encompassing gene pairs A/B.L12 and A/B.L11, pseudogene PSI-A.L11 and retrotransposon BM-A.L11	sp|Q95SX7|RTBS_DROME/9e-128/Probable RNA-directed DNA polymerase from transposon BS OS=Drosophila melanogaster GN=RTase PE=2 SV=1	api:100165165/6e-77/adenylate kinase 9-like; K18533 adenylate/nucleoside-diphosphate kinase [EC:2.7.4.3 2.7.4.6]	NA	PF00078/4.6E-42/Reverse transcriptase (RNA-dependent DNA polymerase)	NA
CL717.Contig3_All	5812	0.03	0.64	4.41504	2.09602e-10	1.67869e-09	Up	gi|357622245|gb|EHJ73802.1|/0/putative Ankyrin repeat domain-containing protein 17 [Danaus plexippus]	gi|512895084|ref|XM_004923531.1|/0.0/PREDICTED: Bombyx mori ankyrin repeat domain-containing protein 17-like (LOC101746836), mRNA	sp|Q9VCA8|ANKHM_DROME/0.0/Ankyrin repeat and KH domain-containing protein mask OS=Drosophila melanogaster GN=mask PE=1 SV=2	bmor:101746836/0.0/ankyrin repeat domain-containing protein 17-like; K16726 ankyrin repeat domain-containing protein 17	all2748/3e-40/---	PS50088/11.995/Ankyrin repeat profile.	NA
CL598.Contig4_All	1700	0.04	0.84	4.39232	0.000170412	0.000768941	Up	NA	NA	NA	NA	NA	NA	NA
Unigene8162_All	2704	0.38	7.94	4.38507	4.78836e-49	1.24101e-47	Up	gi|512922199|ref|XP_004930062.1|/1.88632e-142/PREDICTED: alkaline ceramidase-like isoform X1 [Bombyx mori]	gi|512922202|ref|XM_004930006.1|/3e-50/PREDICTED: Bombyx mori alkaline ceramidase-like (LOC101741167), transcript variant X2, mRNA	sp|Q9VIP7|ACASE_DROME/7e-94/Alkaline ceramidase OS=Drosophila melanogaster GN=bwa PE=2 SV=2	bmor:101741167/3e-143/alkaline ceramidase; K01441 alkaline ceramidase [EC:3.5.1.23]	NA	PTHR12956:SF23/4.0E-128/--	NA
Unigene1801_All	2634	0.39	8.13	4.38171	9.37652e-49	2.4208e-47	Up	NA	NA	NA	NA	NA	NA	NA
Unigene9345_All	6517	0.52	10.74	4.36834	2.82738e-162	2.13059e-160	Up	gi|512897837|ref|XP_004924250.1|/6.90716e-144/PREDICTED: transcription factor SOX-4-like [Bombyx mori]	gi|512897836|ref|XM_004924193.1|/1e-122/PREDICTED: Bombyx mori transcription factor SOX-4-like (LOC101746462), mRNA	sp|Q06831|SOX4_MOUSE/4e-32/Transcription factor SOX-4 OS=Mus musculus GN=Sox4 PE=1 SV=2	bmor:101746462/1e-144/transcription factor Sox-12-like; K09268 transcription factor SOX4/11/12 (SOX group C)	SPAC57A10.09c/3e-07/---	SM00398/1.8E-27/high mobility group	NA
Unigene18156_All	1108	0.1	2.05	4.35755	1.23665e-05	6.46236e-05	Up	gi|112983312|ref|NP_001037004.1|/7.35822e-45/antimicrobial protein 6Tox precursor [Bombyx mori] &gt;gi|85857142|dbj|BAE78585.1| immune inducible protein [Bombyx mori]	NA	sp|P10039|TENA_CHICK/1e-10/Tenascin OS=Gallus gallus GN=TNC PE=1 SV=2	xma:102225454/2e-11/tenascin-like; K05719 integrin beta 1; K06252 tenascin; K06257 syndecan 1; K06493 integrin beta 3; K06550 L1 cell adhesion molecule; K06589 integrin beta 6; K06788 coxsackievirus and adenovirus receptor; K16338 syndecan 4	NA	PS51378/9.072/Invertebrate defensins family profile.	NA
CL696.Contig1_All	1350	0.11	2.25	4.35435	1.05e-07	6.76252e-07	Up	gi|357623360|gb|EHJ74548.1|/3.13231e-83/hypothetical protein KGM_16632 [Danaus plexippus]	gi|512909100|ref|XM_004926783.1|/2e-22/PREDICTED: Bombyx mori neuroglobin-like (LOC101746192), mRNA	sp|Q90W04|NGB_TETNG/3e-12/Neuroglobin OS=Tetraodon nigroviridis GN=ngb PE=2 SV=1	NA	NA	PTHR22924:SF29/8.9E-66/--	NA
CL308.Contig3_All	4988	0.21	4.26	4.34239	6.36808e-50	1.67626e-48	Up	gi|357624036|gb|EHJ74950.1|/5.58878e-67/hatching enzyme [Danaus plexippus]	gi|364284221|gb|HQ717533.1|/2e-31/Colias eurytheme clone PGI5-46 phosphoglucose isomerase (PGI) gene, intron 6	sp|C6KSS5|LRR2_PLAF7/2e-10/Protein PFF0380w OS=Plasmodium falciparum (isolate 3D7) GN=PFF0380w PE=4 SV=1	bom:102270517/3e-09/serine/arginine repetitive matrix protein 2-like; K13172 serine/arginine repetitive matrix protein 2	NA	PF01400/5.6E-12/Astacin (Peptidase family M12A)	NA
Unigene17432_All	469	0.33	6.68	4.33931	6.28862e-06	3.40327e-05	Up	gi|662216874|ref|XP_008482393.1|/1.47677e-13/PREDICTED: uncharacterized protein LOC103519090 [Diaphorina citri]	NA	NA	NA	NA	NA	NA
Unigene19222_All	939	0.13	2.63	4.33848	6.28862e-06	3.40122e-05	Up	gi|512890394|ref|XP_004922508.1|/2.01942e-119/PREDICTED: golgin subfamily A member 4-like [Bombyx mori]	gi|512890393|ref|XM_004922451.1|/4e-16/PREDICTED: Bombyx mori golgin subfamily A member 4-like (LOC101738516), mRNA	NA	NA	NA	NA	NA
Unigene7024_All	985	2.4	48.42	4.3345	6.65848e-95	2.95588e-93	Up	gi|389610945|dbj|BAM19083.1|/5.85988e-88/lethal(2)essential for life protein, l2efl [Papilio polytes]	NA	sp|P82147|L2EFL_DROME/6e-16/Protein lethal(2)essential for life OS=Drosophila melanogaster GN=l(2)efl PE=1 SV=1	aag:AaeL_AAEL013341/6e-21/AAEL013341-PA; K09542 crystallin, alpha B	NA	PS01031/16.632/Heat shock hsp20 proteins family profile.	NA
Unigene18131_All	2267	0.18	3.63	4.3339	3.7434e-19	4.76597e-18	Up	gi|512892478|ref|XP_004922941.1|/0/PREDICTED: probable ATP-dependent RNA helicase DDX11-like [Bombyx mori]	gi|512892477|ref|XM_004922884.1|/8e-07/PREDICTED: Bombyx mori probable ATP-dependent RNA helicase DDX11-like (LOC101741793), mRNA	sp|Q6AXC6|DDX11_MOUSE/1e-146/Probable ATP-dependent RNA helicase DDX11 OS=Mus musculus GN=Ddx11 PE=2 SV=1	bmor:101741793/0.0/probable ATP-dependent RNA helicase DDX11; K11273 chromosome transmission fidelity protein 1 [EC:3.6.4.13]	SPAC3G6.11/5e-100/---	PTHR11472/1.4E-152/--	NA
Unigene21147_All	886	0.14	2.82	4.3322	6.28862e-06	3.4019e-05	Up	NA	NA	NA	NA	NA	NA	NA
Unigene20726_All	976	0.12	2.39	4.3159	1.23665e-05	6.4586e-05	Up	gi|307175309|gb|EFN65339.1|/6.59318e-68/hypothetical protein EAG_14931 [Camponotus floridanus]	NA	NA	xtr:100493665/2e-06/gpld1; glycosylphosphatidylinositol specific phospholipase D1; K01127 glycosylphosphatidylinositol phospholipase D [EC:3.1.4.50]	SPAC9.04/9e-07/---	PS50994/9.355/Integrase catalytic domain profile.	NA
Unigene21727_All	739	0.17	3.37	4.30914	1.23665e-05	6.45735e-05	Up	gi|674781331|gb|AIL29323.1|/2.81632e-13/glutathione S-transferase [Cnaphalocrocis medinalis]	gi|389610728|dbj|AK402354.1|/4e-12/Papilio polytes mRNA for GST-containing FLYWCH zinc-finger protein, complete cds, sequence id: Pp-0110	NA	bmor:100141442/2e-13/GSTu1, GST7; glutathione S-transferase unclassified 1; K00799 glutathione S-transferase [EC:2.5.1.18]	NA	NA	molecular_function:GO:0016740//transferase activity;
Unigene19333_All	2502	0.29	5.66	4.28668	3.15544e-32	5.90317e-31	Up	gi|340730327|ref|XP_003403431.1|/4.46126e-73/PREDICTED: hypothetical protein LOC100645786, partial [Bombus terrestris]	gi|42405944|gb|AY491823.1|/1e-09/Euphydryas aurinia clone EA45 microsatellite sequence	sp|Q95SX7|RTBS_DROME/3e-36/Probable RNA-directed DNA polymerase from transposon BS OS=Drosophila melanogaster GN=RTase PE=2 SV=1	pxy:105388701/4e-85/protein O-GlcNAcase-like; K15719 protein O-GlcNAcase / histone acetyltransferase [EC:3.2.1.169 2.3.1.48]	NA	SM00596/1.2E-10/--	NA
Unigene2570_All	939	0.13	2.5	4.26534	1.23665e-05	6.46111e-05	Up	gi|357628807|gb|EHJ77982.1|/9.42419e-101/putative histone h3 methyltransferase [Danaus plexippus]	gi|512931965|ref|XM_004932372.1|/7e-30/PREDICTED: Bombyx mori histone-lysine N-methyltransferase, H3 lysine-79 specific-like (LOC101736339), mRNA	sp|Q8INR6|DOT1L_DROME/1e-08/Histone-lysine N-methyltransferase, H3 lysine-79 specific OS=Drosophila melanogaster GN=gpp PE=1 SV=2	bmor:101736339/4e-81/histone-lysine N-methyltransferase, H3 lysine-79 specific; K11427 histone-lysine N-methyltransferase, H3 lysine-79 specific [EC:2.1.1.43]	NA	NA	NA
CL458.Contig1_All	887	0.9	17.26	4.26136	6.85696e-31	1.24303e-29	Up	NA	gi|389611499|dbj|AK402742.1|/2e-33/Papilio xuthus mRNA, calcium ATPase, sequence id: Px-0242, expressed in epidermis	NA	NA	NA	NA	NA
CL444.Contig2_All	1831	0.07	1.34	4.25873	3.19182e-06	1.78665e-05	Up	gi|641657808|ref|XP_008180483.1|/1.05342e-66/PREDICTED: uncharacterized protein LOC103308594 [Acyrthosiphon pisum]	gi|189164021|gb|EU677513.1|/2e-10/Sialis sp. ALW-2008 arginine kinase gene, partial cds	sp|Q17QR8|HARB1_BOVIN/1e-07/Putative nuclease HARBI1 OS=Bos taurus GN=HARBI1 PE=2 SV=1	api:100160943/1e-23/dynamin-1-like protein; K17065 dynamin 1-like protein [EC:3.6.5.5]	NA	PF13359/6.3E-17/DDE superfamily endonuclease	NA
CL432.Contig3_All	2837	0.23	4.4	4.2578	7.59066e-29	1.309e-27	Up	gi|357614266|gb|EHJ68994.1|/2.33811e-58/hypothetical protein KGM_01123 [Danaus plexippus]	gi|512927178|ref|XM_004931213.1|/2e-11/PREDICTED: Bombyx mori GA-binding protein subunit beta-2-like (LOC101739367), partial mRNA	sp|Q00420|GABP1_MOUSE/9e-44/GA-binding protein subunit beta-1 OS=Mus musculus GN=Gabpb1 PE=1 SV=2	bmor:101739367/3e-54/GA-binding protein subunit beta-2; K09454 GA-binding protein transcription factor, beta	all2748/7e-15/---	NA	NA
Unigene20068_All	1402	0.16	3.05	4.25267	5.49488e-10	4.27606e-09	Up	NA	NA	NA	NA	NA	NA	NA
Unigene18939_All	859	0.14	2.64	4.23704	2.4268e-05	0.000121916	Up	NA	NA	NA	NA	NA	NA	NA
Unigene17721_All	1350	0.4	7.53	4.23458	1.15078e-22	1.66086e-21	Up	NA	gi|319918809|dbj|AB597005.1|/9e-15/Ostrinia nubilalis OnubOR7a, OnubOR5b genes, complete cds and complete sequence, clone: 11K16	NA	NA	NA	NA	NA
Unigene7236_All	653	0.2	3.75	4.22882	2.4268e-05	0.000121938	Up	NA	NA	NA	NA	NA	NA	NA
CL270.Contig2_All	1149	0.23	4.3	4.22463	3.71224e-11	3.14541e-10	Up	NA	gi|346714055|dbj|AK384583.1|/2e-09/Bombyx mori mRNA, clone: fcaL29B07	NA	NA	NA	NA	NA
CL3205.Contig2_All	1350	0.16	2.97	4.21432	4.09462e-09	2.98438e-08	Up	NA	gi|346711298|dbj|AK379232.1|/1e-13/Bombyx mori mRNA, clone: ftes08P09	NA	NA	NA	NA	NA
Unigene19471_All	2213	0.14	2.59	4.20945	2.03076e-13	1.94765e-12	Up	gi|449666581|ref|XP_004206373.1|/2.09666e-112/PREDICTED: uncharacterized protein LOC101237149 [Hydra vulgaris]	NA	sp|Q9Y4A0|JERKL_HUMAN/9e-09/Jerky protein homolog-like OS=Homo sapiens GN=JRKL PE=2 SV=2	hmg:100213942/9e-60/uncharacterized LOC100213942; K18932 palmitoyltransferase [EC:2.3.1.225]	NA	PS51253/8.562/CENPB-type HTH domain profile.	NA
CL819.Contig3_All	2441	0.04	0.74	4.20945	9.53536e-06	5.0526e-05	Up	gi|512925815|ref|XP_004930931.1|/0/PREDICTED: uncharacterized protein LOC101745835 isoform X1 [Bombyx mori]	gi|346708435|dbj|AK378563.1|/0.0/Bombyx mori mRNA, clone: fner03H11	sp|A6NNA2|SRRM3_HUMAN/8e-14/Serine/arginine repetitive matrix protein 3 OS=Homo sapiens GN=SRRM3 PE=2 SV=4	fch:102058565/4e-14/collagen alpha-2(I) chain-like; K01367 calpain-1 [EC:3.4.22.52]	RSc1191/3e-08/---	PTHR20849/1.0E-40/--	NA
Unigene19136_All	1512	0.07	1.29	4.20387	4.75148e-05	0.000229735	Up	NA	NA	NA	NA	NA	NA	NA
CL2569.Contig1_All	1325	1.55	28.56	4.20366	5.24728e-78	1.9882e-76	Up	gi|357611636|gb|EHJ67574.1|/8.39008e-57/ADP-ribosylation factor-like protein [Danaus plexippus]	gi|443500579|gb|KC108816.1|/2e-09/Spodoptera litura peritrophin-like protein gene, complete cds	NA	tca:657875/1e-25/cyclic GMP-AMP synthase; K17834 cyclic GMP-AMP synthase [EC:2.7.7.86]	NA	PF03281/9.1E-32/Mab-21 protein	NA
CL674.Contig2_All	2053	0.32	5.88	4.19967	4.22124e-27	6.92438e-26	Up	NA	NA	NA	NA	NA	NA	NA
Unigene5788_All	1009	0.23	4.22	4.19754	2.09912e-09	1.56471e-08	Up	NA	gi|244538508|emb|FP085415.12|/2e-08/Zebrafish DNA sequence from clone CH73-346O4 in linkage group 19, complete sequence	sp|Q63803|GNAS1_RAT/4e-06/Guanine nucleotide-binding protein G(s) subunit alpha isoforms XLas OS=Rattus norvegicus GN=Gnas PE=1 SV=3	NA	NA	NA	NA
Unigene689_All	1115	0.31	5.68	4.19555	1.04155e-13	1.02038e-12	Up	gi|357624572|gb|EHJ75296.1|/2.70679e-71/hypothetical protein KGM_08317 [Danaus plexippus]	gi|512924874|ref|XM_004930643.1|/1e-34/PREDICTED: Bombyx mori integrator complex subunit 7-like (LOC101743087), mRNA	sp|Q7TQK1|INT7_MOUSE/3e-18/Integrator complex subunit 7 OS=Mus musculus GN=Ints7 PE=2 SV=1	bmor:101743087/6e-127/integrator complex subunit 7; K13144 integrator complex subunit 7	NA	PTHR13322:SF2/7.1E-14/--	NA
Unigene2537_All	914	0.53	9.65	4.18646	5.44194e-18	6.58269e-17	Up	gi|357605015|gb|EHJ64429.1|/4.31146e-18/hypothetical protein KGM_02098 [Danaus plexippus]	gi|512897924|ref|XM_004924215.1|/3e-07/PREDICTED: Bombyx mori cysteine and histidine-rich protein 1-B-like (LOC101737674), mRNA	NA	NA	NA	NA	NA
Unigene17787_All	1582	0.21	3.81	4.18133	1.04155e-13	1.02075e-12	Up	NA	NA	NA	NA	NA	NA	NA
CL134.Contig1_All	900	0.11	1.99	4.17719	4.03106e-05	0.000196991	Up	gi|357621415|gb|EHJ73259.1|/4.46765e-20/tropomyosin-1 [Danaus plexippus]	gi|114052019|ref|NM_001046980.1|/2e-24/Bombyx mori tropomyosin 1 (LOC732984), mRNA >gi|95102919|gb|DQ443312.1| Bombyx mori tropomyosin 1 mRNA, complete cds	sp|P09491|TPM2_DROME/3e-18/Tropomyosin-2 OS=Drosophila melanogaster GN=Tm2 PE=2 SV=1	dse:Dsec_GM24216/3e-17/GM24216 gene product from transcript GM24216-RA; K10374 tropomyosin 2	NA	NA	biological_process:GO:0007507//heart development;cellular_component:GO:0005862//muscle thin filament tropomyosin;molecular_function:GO:0003779//actin binding;
Unigene17570_All	1139	0.12	2.17	4.17659	6.28862e-06	3.40053e-05	Up	NA	NA	NA	NA	NA	NA	NA
Unigene17915_All	903	0.13	2.35	4.17608	4.75148e-05	0.000229776	Up	gi|512929311|ref|XP_004931790.1|/2.60297e-84/PREDICTED: uncharacterized protein LOC101739473 [Bombyx mori]	NA	sp|Q8N3J3|CQ053_HUMAN/5e-06/Uncharacterized protein C17orf53 OS=Homo sapiens GN=C17orf53 PE=1 SV=1	NA	NA	PF15072/7.3E-14/Domain of unknown function (DUF4539)	NA
CL2767.Contig1_All	808	0.15	2.69	4.16457	9.27966e-05	0.000431234	Up	NA	gi|359952815|gb|JN546230.1|/7e-08/Teleopsis dalmanni Enhancer of split complex, complete sequence	NA	NA	NA	NA	NA
Unigene19127_All	1138	0.2	3.56	4.15381	4.09462e-09	2.98519e-08	Up	gi|357612571|gb|EHJ68066.1|/1.12667e-104/hypothetical protein KGM_01224 [Danaus plexippus]	gi|512937955|ref|XM_004933833.1|/4e-10/PREDICTED: Bombyx mori uncharacterized LOC101741787 (LOC101741787), mRNA	NA	NA	NA	PTHR12480/9.3E-115/--	NA
Unigene4852_All	774	0.16	2.84	4.14975	4.75148e-05	0.000229859	Up	NA	NA	NA	NA	NA	NA	NA
Unigene293_All	917	0.13	2.3	4.14505	4.75148e-05	0.000229941	Up	NA	NA	NA	NA	NA	NA	NA
CL2569.Contig2_All	1323	3.4	60.14	4.14472	4.29902e-160	3.20366e-158	Up	gi|357611636|gb|EHJ67574.1|/6.42406e-57/ADP-ribosylation factor-like protein [Danaus plexippus]	gi|443500579|gb|KC108816.1|/2e-09/Spodoptera litura peritrophin-like protein gene, complete cds	NA	tca:657875/1e-25/cyclic GMP-AMP synthase; K17834 cyclic GMP-AMP synthase [EC:2.7.7.86]	NA	PTHR10656/5.7E-19/--	NA
Unigene148_All	2174	0.19	3.35	4.14009	1.52034e-16	1.71777e-15	Up	NA	gi|383276245|dbj|AK405871.1|/2e-07/Bombyx mori mRNA, clone: fwd-12O07	NA	NA	NA	NA	NA
Unigene18557_All	713	0.18	3.16	4.13386	4.75148e-05	0.000229983	Up	gi|357614659|gb|EHJ69197.1|/1.73591e-09/putative serine protease inhibitor dipetalogastin precursor [Danaus plexippus]	NA	sp|O96790|DPGN_DIPMA/2e-09/Serine protease inhibitor dipetalogastin (Fragment) OS=Dipetalogaster maximus PE=1 SV=2	crg:105343051/2e-07/agrin-like; K06254 agrin; K06491 neural cell adhesion molecule; K06778 receptor-type tyrosine-protein phosphatase S [EC:3.1.3.48]; K06788 coxsackievirus and adenovirus receptor	NA	NA	NA
Unigene1500_All	1683	0.13	2.28	4.13245	4.09462e-09	2.98276e-08	Up	gi|512918350|ref|XP_004929112.1|/1.68655e-23/PREDICTED: cell division control protein 45 homolog [Bombyx mori]	NA	sp|O75419|CDC45_HUMAN/3e-08/Cell division control protein 45 homolog OS=Homo sapiens GN=CDC45 PE=1 SV=1	bmor:101746151/3e-24/cell division control protein 45 homolog; K06628 cell division control protein 45	NA	NA	NA
CL1325.Contig2_All	1034	0.32	5.57	4.12153	6.32846e-13	5.90729e-12	Up	gi|357613731|gb|EHJ68690.1|/2.18276e-64/hypothetical protein KGM_13300 [Danaus plexippus]	gi|505849620|ref|XM_004618209.1|/2e-08/PREDICTED: Sorex araneus ClpB caseinolytic peptidase B homolog (E. coli) (CLPB), transcript variant X3, mRNA	sp|Q60649|CLPB_MOUSE/3e-38/Caseinolytic peptidase B protein homolog OS=Mus musculus GN=Clpb PE=1 SV=1	nvi:100123496/2e-45/caseinolytic peptidase B protein homolog; K03695 ATP-dependent Clp protease ATP-binding subunit ClpB	CPn0144/2e-12/---	PF10431/4.5E-8/C-terminal, D2-small domain, of ClpB protein	NA
CL3133.Contig2_All	807	0.2	3.48	4.12102	3.19182e-06	1.78591e-05	Up	NA	NA	NA	NA	NA	NA	NA
CL2529.Contig2_All	1734	0.13	2.26	4.11974	4.09462e-09	2.986e-08	Up	gi|512887118|ref|XP_004921870.1|/1.38375e-153/PREDICTED: cell growth-regulating nucleolar protein-like isoform X1 [Bombyx mori] &gt;gi|512887123|ref|XP_004921871.1| PREDICTED: cell growth-regulating nucleolar protein-like isoform X2 [Bombyx mori]	gi|512887122|ref|XM_004921814.1|/4e-39/PREDICTED: Bombyx mori cell growth-regulating nucleolar protein-like (LOC101737668), transcript variant X2, mRNA	sp|Q9NX58|LYAR_HUMAN/2e-46/Cell growth-regulating nucleolar protein OS=Homo sapiens GN=LYAR PE=1 SV=2	bmor:101737668/2e-154/cell growth-regulating nucleolar protein; K15263 cell growth-regulating nucleolar protein	NA	PTHR13100/4.5E-56/--	NA
Unigene17677_All	1589	0.14	2.43	4.11746	4.09462e-09	2.98357e-08	Up	NA	gi|346713508|dbj|AK388401.1|/4e-17/Bombyx mori mRNA, clone: fe8d04J08	NA	NA	NA	NA	NA
CL2402.Contig1_All	1658	0.13	2.25	4.11334	7.97574e-09	5.6628e-08	Up	NA	NA	NA	NA	NA	NA	NA
Unigene24589_All	1050	0.22	3.8	4.11042	7.97574e-09	5.66579e-08	Up	NA	NA	NA	NA	NA	NA	NA
CL215.Contig1_All	791	0.16	2.76	4.10852	4.75148e-05	0.000229817	Up	gi|357627708|gb|EHJ77313.1|/6.05973e-12/hypothetical protein KGM_05480 [Danaus plexippus]	NA	NA	NA	NA	NA	NA
Unigene555_All	897	0.13	2.23	4.10046	9.27966e-05	0.000431458	Up	gi|512907944|ref|XP_004926568.1|/2.9031e-104/PREDICTED: leucine-rich repeat-containing protein 40-like [Bombyx mori]	gi|512907943|ref|XM_004926511.1|/1e-06/PREDICTED: Bombyx mori leucine-rich repeat-containing protein 40-like (LOC101735324), mRNA	sp|Q5ZLN0|LRC40_CHICK/8e-42/Leucine-rich repeat-containing protein 40 OS=Gallus gallus GN=LRRC40 PE=2 SV=1	xma:102237028/9e-24/leucine-rich repeat protein SHOC-2-like; K19613 leucine-rich repeat protein SHOC2	MA2301_1/2e-24/---	PS51450/7.011/Leucine-rich repeat profile.	NA
CL552.Contig2_All	3323	1.61	27.57	4.09797	7.45924e-198	6.94355e-196	Up	gi|401430149|ref|XP_003886486.1|/3.9498e-12/unnamed protein product, partial [Leishmania mexicana MHOM/GT/2001/U1103] &gt;gi|356491245|emb|CBZ41040.1| unnamed protein product, partial [Leishmania mexicana MHOM/GT/2001/U1103]	NA	sp|Q6AY57|WIPI2_RAT/6e-09/WD repeat domain phosphoinositide-interacting protein 2 OS=Rattus norvegicus GN=Wipi2 PE=2 SV=1	pxy:105392156/4e-17/WD repeat domain phosphoinositide-interacting protein 2-like; K17908 autophagy-related protein 18	DR2145/3e-08/---	NA	NA
Unigene1842_All	1316	6.37	108.98	4.09663	1.14385e-284	1.54633e-282	Up	gi|385655175|gb|AFI64307.1|/6.38569e-158/neutral lipase [Helicoverpa armigera]	gi|385655174|gb|JF999953.1|/5e-13/Helicoverpa armigera neutral lipase (Lipn001) mRNA, complete cds	sp|Q6P8U6|LIPP_MOUSE/8e-34/Pancreatic triacylglycerol lipase OS=Mus musculus GN=Pnlip PE=1 SV=1	tca:658555/1e-43/phospholipase A1; K19404 phosphatidic acid-selective&#160;phospholipase A1 [EC:3.1.1.-]	NA	PTHR11610/8.0E-90/--	NA
Unigene21826_All	844	0.29	4.95	4.0933	7.97574e-09	5.66429e-08	Up	gi|357622071|gb|EHJ73683.1|/2.99102e-108/putative copper-zinc superoxide dismutase [Danaus plexippus]	gi|346713010|dbj|AK386101.1|/8e-08/Bombyx mori mRNA, clone: fphe20L10	sp|Q8HXQ3|SODC_HYLLA/3e-34/Superoxide dismutase [Cu-Zn] OS=Hylobates lar GN=SOD1 PE=2 SV=3	pxy:105396284/2e-110/superoxide dismutase [Cu-Zn]-like; K04565 superoxide dismutase, Cu-Zn family [EC:1.15.1.1]	YJR104c/4e-30/---	PR00068/9.0E-27/Cu-Zn-superoxide dismutase family signature	NA
CL345.Contig1_All	5696	0.7	11.91	4.08867	1.9049e-149	1.33452e-147	Up	gi|357605110|gb|EHJ64469.1|/0/putative tens protein [Danaus plexippus]	gi|346714123|dbj|AK384651.1|/1e-119/Bombyx mori mRNA, clone: fcaL31K21	sp|Q04205|TENS_CHICK/3e-75/Tensin OS=Gallus gallus GN=TNS PE=1 SV=2	bmor:101741810/0.0/tensin-2; K18080 tensin	DRA0210/5e-06/---	PS51182/11.215/C2 tensin-type domain profile.	NA
Unigene18197_All	848	0.17	2.88	4.08246	1.23665e-05	6.45985e-05	Up	gi|379698942|ref|NP_001243942.1|/2.19881e-42/ubiquitin carboxyl-terminal hydrolase 46 [Bombyx mori] &gt;gi|346230198|gb|AEO21914.1| ubiquitin carboxyl-terminal hydrolase 46 [Bombyx mori]	gi|379698941|ref|NM_001257013.1|/2e-76/Bombyx mori ubiquitin carboxyl-terminal hydrolase 46 (USP46), mRNA >gi|346230197|gb|JN581665.1| Bombyx mori ubiquitin carboxyl-terminal hydrolase 46 (USP46) mRNA, complete cds	sp|Q9D9M2|UBP12_MOUSE/3e-36/Ubiquitin carboxyl-terminal hydrolase 12 OS=Mus musculus GN=Usp12 PE=2 SV=2	bmor:100862787/4e-43/USP46; ubiquitin carboxyl-terminal hydrolase 46 (EC:3.4.19.12); K11842 ubiquitin carboxyl-terminal hydrolase 12/46 [EC:3.4.19.12]	NA	PTHR24619:SF120/2.3E-49/--	biological_process:GO:0006511//ubiquitin-dependent protein catabolic process;molecular_function:GO:0004221//ubiquitin thiolesterase activity;
CL1987.Contig3_All	3998	1.29	21.83	4.08087	2.5438e-189	2.24372e-187	Up	gi|357622762|gb|EHJ74161.1|/0/hypothetical protein KGM_17545 [Danaus plexippus]	gi|512901596|ref|XM_004925117.1|/0.0/PREDICTED: Bombyx mori RING finger protein nhl-1-like (LOC101745812), transcript variant X2, mRNA	sp|Q03601|NHL1_CAEEL/6e-84/RING finger protein nhl-1 OS=Caenorhabditis elegans GN=nhl-1 PE=1 SV=2	bmor:101745812/0.0/RING finger protein nhl-1; K12035 tripartite motif-containing protein 71 [EC:2.3.2.27]	all0422/2e-36/---	PTHR24103:SF230/0.0/--	NA
CL633.Contig1_All	851	0.14	2.36	4.07529	0.000180728	0.000807094	Up	NA	NA	NA	NA	NA	NA	NA
Unigene230_All	1117	0.51	8.56	4.06904	1.16257e-19	1.51089e-18	Up	gi|206725503|ref|NP_001128675.1|/7.02471e-120/37-kDa protease precursor [Bombyx mori] &gt;gi|197085574|dbj|BAG68694.1| 37-kDa protease [Bombyx mori]	NA	sp|P03952|KLKB1_HUMAN/4e-41/Plasma kallikrein OS=Homo sapiens GN=KLKB1 PE=1 SV=1	tca:663008/1e-52/soluble guanylate cyclase 89Db-like; K01769 guanylate cyclase, other [EC:4.6.1.2]	VC1200/4e-24/---	PS50240/35.984/Serine proteases, trypsin domain profile.	biological_process:GO:0006508//proteolysis;molecular_function:GO:0004252//serine-type endopeptidase activity;
Unigene13835_All	392	0.45	7.55	4.06848	4.75148e-05	0.0002299	Up	gi|512910385|ref|XP_004927159.1|/6.6368e-14/PREDICTED: formin-binding protein 4-like [Bombyx mori]	NA	NA	NA	NA	NA	NA
Unigene1761_All	377	1.94	32.26	4.05562	4.02204e-17	4.65982e-16	Up	gi|41016818|sp|P83652.1|ALO2_ACRLO/7.94063e-15/RecName: Full=Antimicrobial peptide Alo-2 [Acrocinus longimanus]	NA	sp|P83652|ALO2_ACRLO/9e-17/Antimicrobial peptide Alo-2 OS=Acrocinus longimanus PE=1 SV=1	NA	NA	NA	biological_process:GO:0050832//defense response to fungus;GO:0031640//killing of cells of other organism;cellular_component:GO:0005576//extracellular region;
CL3283.Contig1_All	983	0.12	1.99	4.05166	9.27966e-05	0.000431309	Up	NA	gi|291201232|emb|FP340407.1|/9e-08/22I20_SfBAC_fin, Spodoptera frugiperda BAC, egg DNA	NA	NA	NA	NA	NA
CL2682.Contig2_All	745	0.17	2.81	4.04696	9.27966e-05	0.000431085	Up	NA	NA	NA	NA	NA	NA	NA
Unigene18208_All	250	2.29	37.3	4.02576	1.07467e-09	8.19237e-09	Up	NA	NA	NA	NA	NA	NA	NA
Unigene19527_All	2301	0.36	5.86	4.02483	2.8927e-29	5.03686e-28	Up	gi|357620422|gb|EHJ72619.1|/3.83748e-40/immune-related Hdd1 [Danaus plexippus]	NA	sp|Q92954|PRG4_HUMAN/2e-11/Proteoglycan 4 OS=Homo sapiens GN=PRG4 PE=1 SV=2	dan:Dana_GF19149/5e-10/GF19149 gene product from transcript GF19149-RA; K01183 chitinase [EC:3.2.1.14]	CAC2301/4e-07/---	NA	NA
CL151.Contig5_All	959	0.2	3.24	4.01792	2.0843e-07	1.30856e-06	Up	gi|512937457|ref|XP_004933771.1|/2.24089e-12/PREDICTED: uncharacterized protein LOC101742471 [Bombyx mori]	NA	NA	pxy:105386838/2e-28/uncharacterized LOC105386838; K14401 cleavage and polyadenylation specificity factor subunit 1	NA	NA	NA
Unigene17465_All	1280	0.15	2.43	4.01792	1.05e-07	6.75928e-07	Up	NA	NA	NA	NA	NA	NA	NA
CL215.Contig3_All	525	0.28	4.52	4.01282	9.27966e-05	0.00043116	Up	gi|357627708|gb|EHJ77313.1|/1.08682e-11/hypothetical protein KGM_05480 [Danaus plexippus]	NA	NA	NA	NA	PF14886/7.2E-11/FAM183A and FAM183B related	NA
Unigene9426_All	4432	0.36	5.78	4.005	6.24534e-57	1.84022e-55	Up	gi|70907196|gb|AAZ15239.1|/2.35872e-15/reverse transcriptase [Aedes aegypti]	gi|291201243|emb|FP340418.1|/3e-51/83A24_SfBAC_fin, Spodoptera frugiperda BAC, egg DNA	NA	api:100166029/5e-07/uncharacterized LOC100166029; K04148 dopamine D1-like receptor	NA	PF03372/6.3E-5/Endonuclease/Exonuclease/phosphatase family	NA
Unigene19073_All	627	0.22	3.52	4	9.27966e-05	0.000431011	Up	gi|478252267|gb|ENN72695.1|/6.58817e-54/hypothetical protein YQE_10790, partial [Dendroctonus ponderosae]	gi|557770210|ref|XM_005184717.1|/4e-06/PREDICTED: Musca domestica sialidase-like (LOC101899589), mRNA	sp|Q9V7U0|RESIL_DROME/8e-28/Pro-resilin OS=Drosophila melanogaster GN=resilin PE=1 SV=1	myd:102770629/1e-20/FLG2; filaggrin family member 2; K10384 filaggrin	XF0818/4e-18/---	NA	NA
Unigene17702_All	837	0.15	2.38	3.98793	0.000180728	0.000808033	Up	gi|512905490|ref|XP_004925957.1|/7.65869e-40/PREDICTED: ribosome biogenesis protein BOP1 homolog [Bombyx mori]	gi|512905489|ref|XM_004925900.1|/5e-15/PREDICTED: Bombyx mori ribosome biogenesis protein BOP1 homolog (LOC101737818), mRNA	sp|Q17LZ2|BOP1_AEDAE/2e-31/Ribosome biogenesis protein BOP1 homolog OS=Aedes aegypti GN=AAEL001169 PE=3 SV=1	pxy:105386334/2e-43/ribosome biogenesis protein BOP1 homolog; K14824 ribosome biogenesis protein ERB1	all0438_2/2e-06/---	NA	biological_process:GO:0042254//ribosome biogenesis;GO:0009987//cellular process;cellular_component:GO:0031981//nuclear lumen;
CL852.Contig3_All	2635	1.23	19.47	3.98452	5.5224e-108	2.77171e-106	Up	gi|326454482|gb|ADZ74177.1|/0/aminopeptidase P-like protein [Ostrinia nubilalis]	gi|326454481|gb|JF262040.1|/2e-42/Ostrinia nubilalis aminopeptidase P-like protein (APP) mRNA, partial cds	sp|O54975|XPP1_RAT/9e-128/Xaa-Pro aminopeptidase 1 OS=Rattus norvegicus GN=Xpnpep1 PE=1 SV=1	bmor:101742084/0.0/xaa-Pro aminopeptidase 1; K01262 Xaa-Pro aminopeptidase [EC:3.4.11.9]	YLL029w/9e-94/---	PF01321/2.1E-15/Creatinase/Prolidase N-terminal domain	NA
Unigene18303_All	856	0.14	2.21	3.98055	0.000180728	0.000807764	Up	NA	gi|291201241|emb|FP340416.1|/8e-14/83A13_SfBAC_fin, Spodoptera frugiperda BAC, egg DNA	NA	NA	NA	NA	NA
Unigene2867_All	1004	3.4	53.64	3.9797	3.0002e-101	1.41848e-99	Up	gi|512894773|ref|XP_004923510.1|/5.6851e-70/PREDICTED: protein lethal(2)essential for life-like [Bombyx mori]	gi|157135542|ref|XM_001663440.1|/1e-09/Aedes aegypti lethal(2)essential for life protein, l2efl partial mRNA	sp|P82147|L2EFL_DROME/3e-37/Protein lethal(2)essential for life OS=Drosophila melanogaster GN=l(2)efl PE=1 SV=1	bmor:101745277/9e-71/protein lethal(2)essential for life-like; K09542 crystallin, alpha B	NA	PR00299/2.1E-28/Alpha crystallin signature	NA
CL231.Contig2_All	2677	0.67	10.54	3.97557	3.06824e-60	9.49848e-59	Up	NA	gi|512923361|ref|XM_004930279.1|/2e-07/PREDICTED: Bombyx mori lymphokine-activated killer T-cell-originated protein kinase-like (LOC101736944), mRNA	NA	NA	NA	NA	NA
Unigene19178_All	1047	0.11	1.73	3.9752	0.000180728	0.000807362	Up	gi|357628058|gb|EHJ77519.1|/5.30949e-58/hypothetical protein KGM_15294 [Danaus plexippus]	gi|478526270|ref|XM_004437262.1|/4e-07/PREDICTED: Ceratotherium simum simum coiled-coil domain containing 160 (CCDC160), mRNA	sp|P86732|GAAP_HALAI/1e-08/Glycine, alanine and asparagine-rich protein OS=Haliotis asinina PE=1 SV=1	spu:577866/7e-08/baculoviral IAP repeat-containing protein 6; K10586 baculoviral IAP repeat-containing protein 6 (apollon) [EC:2.3.2.23]	NA	NA	NA
Unigene19319_All	705	0.18	2.83	3.97473	0.000180728	0.000807228	Up	NA	gi|319918817|dbj|AB597304.1|/2e-11/Ostrinia nubilalis OnubOR5c, OnubOR4 genes, partial cds	NA	NA	NA	NA	NA
Unigene18829_All	859	0.14	2.2	3.974	0.000180728	0.000806692	Up	NA	NA	NA	NA	NA	NA	NA
Unigene5472_All	976	0.24	3.77	3.97346	5.83958e-08	3.84005e-07	Up	NA	NA	NA	NA	NA	NA	NA
Unigene2170_All	4242	0.27	4.24	3.97303	1.06454e-39	2.37269e-38	Up	gi|357617269|gb|EHJ70687.1|/1.26694e-159/DnaJ-like protein 9 [Danaus plexippus]	gi|389615178|dbj|AK405203.1|/2e-58/Papilio polytes mRNA for tetratricopeptide repeat protein 2, partial cds, sequence id: Pp-0772, expressed in epidermis	sp|Q99615|DNJC7_HUMAN/2e-107/DnaJ homolog subfamily C member 7 OS=Homo sapiens GN=DNAJC7 PE=1 SV=2	pxy:105380385/4e-165/dnaJ homolog subfamily C member 7; K09527 DnaJ homolog subfamily C member 7	FN0118/3e-20/---	PS50005/10.561/TPR repeat profile.	NA
CL504.Contig6_All	4288	0.1	1.57	3.97269	1.11054e-15	1.2037e-14	Up	gi|512913009|ref|XP_004927795.1|/0/PREDICTED: liprin-beta-1-like [Bombyx mori]	gi|512913008|ref|XM_004927738.1|/6e-43/PREDICTED: Bombyx mori liprin-beta-1-like (LOC101743402), mRNA	sp|Q8C8U0|LIPB1_MOUSE/2e-62/Liprin-beta-1 OS=Mus musculus GN=Ppfibp1 PE=1 SV=3	NA	NA	PTHR12587:SF17/5.4E-104/--	NA
Unigene19858_All	1252	0.09	1.41	3.96963	0.000180728	0.00080763	Up	gi|339241765|ref|XP_003376808.1|/9.07319e-74/retrovirus-related Pol polyprotein from transposon TNT 1-94 [Trichinella spiralis] &gt;gi|316974460|gb|EFV57947.1| retrovirus-related Pol polyprotein from transposon TNT 1-94 [Trichinella spiralis]	NA	sp|P04146|COPIA_DROME/8e-62/Copia protein OS=Drosophila melanogaster GN=GIP PE=1 SV=3	api:100166029/5e-29/uncharacterized LOC100166029; K04148 dopamine D1-like receptor	NA	PTHR11439:SF127/3.3E-139/--	NA
CL230.Contig1_All	1168	0.2	3.12	3.96347	5.83958e-08	3.84099e-07	Up	NA	NA	NA	NA	NA	NA	NA
CL81.Contig1_All	2707	0.58	8.99	3.9542	8.86116e-52	2.40305e-50	Up	gi|512906911|ref|XP_004926312.1|/0/PREDICTED: NAD kinase-like isoform X2 [Bombyx mori]	gi|346709597|dbj|AK385645.1|/0.0/Bombyx mori mRNA, clone: fphe01L03	sp|P58058|NADK_MOUSE/2e-127/NAD kinase OS=Mus musculus GN=Nadk PE=1 SV=2	bmor:101739592/0.0/NAD kinase-like; K00858 NAD+ kinase [EC:2.7.1.23]	YJR049c/3e-61/---	PF01513/4.7E-62/ATP-NAD kinase	NA
Unigene21561_All	1532	0.14	2.16	3.94753	1.13004e-07	7.25374e-07	Up	gi|190702371|gb|ACE75264.1|/3.70622e-99/DNA Pol B2 domain-containing protein [Glyptapanteles flavicoxis]	gi|449686049|ref|XM_004211006.1|/4e-08/PREDICTED: Hydra magnipapillata uncharacterized LOC100207101 (LOC100207101), mRNA	NA	NA	NA	PTHR31511/5.5E-125/--	NA
CL100.Contig2_All	4174	0.12	1.84	3.9386	2.78978e-18	3.42541e-17	Up	gi|512921621|ref|XP_004929921.1|/0/PREDICTED: ankyrin repeat domain-containing protein 12-like isoform X2 [Bombyx mori]	gi|512921620|ref|XM_004929864.1|/2e-79/PREDICTED: Bombyx mori ankyrin repeat domain-containing protein 12-like (LOC101747133), transcript variant X2, mRNA	sp|Q6UB99|ANR11_HUMAN/1e-44/Ankyrin repeat domain-containing protein 11 OS=Homo sapiens GN=ANKRD11 PE=1 SV=3	ssc:100512898/1e-12/filaggrin-2-like; K10384 filaggrin	NA	PTHR24153/1.4E-101/--	NA
Unigene7311_All	2623	1.42	21.71	3.9344	2.8915e-118	1.60386e-116	Up	gi|512920369|ref|XP_004929616.1|/6.27947e-127/PREDICTED: DNA ligase 1-like isoform X1 [Bombyx mori] &gt;gi|512920373|ref|XP_004929617.1| PREDICTED: DNA ligase 1-like isoform X2 [Bombyx mori]	gi|512920372|ref|XM_004929560.1|/5e-27/PREDICTED: Bombyx mori DNA ligase 1-like (LOC101743893), transcript variant X2, mRNA	sp|O96133|YB145_PLAF7/4e-11/Uncharacterized protein PFB0145c OS=Plasmodium falciparum (isolate 3D7) GN=PFB0145c PE=2 SV=1	hmg:100201689/1e-10/uncharacterized protein PFB0765w-like; K10624 E3 ubiquitin-protein ligase RBBP6 [EC:2.3.2.27]	NA	NA	NA
Unigene19274_All	549	0.26	3.97	3.93256	0.000180728	0.000806558	Up	NA	NA	NA	NA	NA	NA	NA
Unigene2907_All	770	2.78	42.23	3.92511	1.13469e-57	3.37672e-56	Up	gi|512915289|ref|XP_004928353.1|/7.70274e-25/PREDICTED: uncharacterized protein LOC101736278 [Bombyx mori]	NA	NA	NA	NA	NA	NA
Unigene18569_All	756	0.17	2.58	3.92376	0.000180728	0.000806826	Up	gi|357609767|gb|EHJ66652.1|/4.99486e-106/Esrom [Danaus plexippus]	gi|512935209|ref|XM_004933161.1|/1e-06/PREDICTED: Bombyx mori probable E3 ubiquitin-protein ligase MYCBP2-like (LOC101743567), mRNA	sp|O75592|MYCB2_HUMAN/1e-38/E3 ubiquitin-protein ligase MYCBP2 OS=Homo sapiens GN=MYCBP2 PE=1 SV=3	bmor:101743567/2e-104/E3 ubiquitin-protein ligase MYCBP2-like; K10693 E3 ubiquitin-protein ligase MYCBP2 [EC:2.3.2.27]	NA	PTHR12846/1.6E-50/--	NA
Unigene1745_All	625	0.22	3.32	3.91561	0.000180728	0.000807496	Up	gi|357618063|gb|EHJ71158.1|/3.37018e-18/hypothetical protein KGM_09033 [Danaus plexippus]	gi|62460846|gb|AC154717.2|/6e-17/Mus musculus BAC clone RP24-369E16 from chromosome 17, complete sequence	sp|O60346|PHLP1_HUMAN/8e-11/PH domain leucine-rich repeat-containing protein phosphatase 1 OS=Homo sapiens GN=PHLPP1 PE=1 SV=3	hsa:23239/9e-10/PHLPP1, PHLPP, PLEKHE1, SCOP; PH domain and leucine rich repeat protein phosphatase 1 (EC:3.1.3.16); K16340 PH domain and leucine-rich repeat-containing protein phosphatase [EC:3.1.3.16]	CC3494_1/3e-07/---	NA	NA
CL755.Contig4_All	2487	0.23	3.47	3.91523	2.25302e-19	2.88485e-18	Up	gi|529485205|gb|AGT02382.1|/0/ultraspiracle protein isoform 1 [Omphisa fuscidentalis]	gi|529485204|gb|KC953864.1|/0.0/Omphisa fuscidentalis ultraspiracle protein isoform 1 mRNA, complete cds	sp|O76202|USP_CHOFU/0.0/Protein ultraspiracle homolog OS=Choristoneura fumiferana GN=USP PE=2 SV=1	bmor:693034/0.0/USP, BmCF1, BmUSP-2, Cf1, RXRB; RXR type hormone receptor; K14030 nuclear receptor subfamily 2 group B member 4	NA	SM00430/1.2E-44/Ligand binding domain of hormone receptors	biological_process:GO:0006355//regulation of transcription, DNA-templated;GO:0043401//steroid hormone mediated signaling pathway;cellular_component:GO:0005634//nucleus;molecular_function:GO:0003707//steroid hormone receptor activity;GO:0043565//sequence-specific DNA binding;GO:0008270//zinc ion binding;GO:0003700//sequence-specific DNA binding transcription factor activity;
CL11.Contig2_All	586	0.24	3.62	3.91488	0.000180728	0.000808167	Up	NA	NA	NA	NA	NA	NA	NA
Unigene685_All	1588	0.14	2.08	3.89308	1.13004e-07	7.25721e-07	Up	gi|326670210|ref|XP_003199161.1|/6.04268e-84/PREDICTED: uncharacterized protein K02A2.6-like [Danio rerio]	NA	sp|Q09575|YRD6_CAEEL/1e-19/Uncharacterized protein K02A2.6 OS=Caenorhabditis elegans GN=K02A2.6 PE=4 SV=1	pxy:105398404/2e-28/ubiquitin thioesterase trabid-like; K11862 ubiquitin thioesterase ZRANB1 [EC:3.4.19.12]	NA	SM00343/0.0066/zinc finger	NA
CL891.Contig5_All	569	0.27	4.01	3.89257	0.000180728	0.000807899	Up	gi|300872542|gb|ADK39024.1|/1.17923e-10/Rel family protein 2B [Manduca sexta]	NA	NA	bmor:100124425/5e-10/Rel, BmRelish, BmRelish2, Bmrelish1, relish1, relish2; relish; K09255 Rel/ankyrin family, other	NA	PS50254/11.931/NF-kappa-B/Rel/dorsal domain profile.	NA
Unigene4016_All	3587	0.9	13.35	3.89077	3.79192e-101	1.78965e-99	Up	gi|357623142|gb|EHJ74409.1|/0/putative tubulin-specific chaperone e [Danaus plexippus]	gi|512915218|ref|XM_004928279.1|/6e-15/PREDICTED: Bombyx mori tubulin-specific chaperone cofactor E-like protein-like (LOC101745720), mRNA	sp|Q8C5W3|TBCEL_MOUSE/2e-70/Tubulin-specific chaperone cofactor E-like protein OS=Mus musculus GN=Tbcel PE=1 SV=1	pps:100980308/7e-68/TBCEL, TECTA; tubulin-specific chaperone cofactor E-like protein; K18273 alpha-tectorin	NA	PTHR15140:SF10/6.2E-159/--	NA
Unigene60_All	643	0.42	6.17	3.87681	1.13004e-07	7.25548e-07	Up	NA	NA	NA	NA	NA	NA	NA
CL637.Contig2_All	775	0.32	4.67	3.86728	2.18266e-07	1.36776e-06	Up	gi|512894542|ref|XP_004923455.1|/2.79823e-06/PREDICTED: uncharacterized protein LOC101735686 [Bombyx mori]	NA	NA	NA	NA	NA	NA
Unigene18001_All	352	0.55	8.02	3.8661	0.000180728	0.00080696	Up	NA	NA	NA	NA	NA	NA	NA
Unigene5561_All	2393	0.26	3.79	3.86561	1.24003e-19	1.60767e-18	Up	gi|512905832|ref|XP_004926043.1|/1.37582e-157/PREDICTED: XK-related protein 6-like [Bombyx mori]	NA	sp|Q5GH73|XKR6_HUMAN/1e-43/XK-related protein 6 OS=Homo sapiens GN=XKR6 PE=2 SV=1	clv:102091645/1e-13/uncharacterized LOC102091645; K01128 sphingomyelin phosphodiesterase acid-like 3 [EC:3.1.4.-]	NA	PTHR16024/1.0E-84/--	NA
Unigene6849_All	1775	0.24	3.48	3.85798	2.1418e-13	2.04976e-12	Up	gi|389610319|dbj|BAM18771.1|/0/similar to CG4757 [Papilio xuthus]	gi|558196376|ref|XM_006104417.1|/3e-06/PREDICTED: Myotis lucifugus bile salt-activated lipase-like (LOC102418623), mRNA	sp|P35502|ESTF_MYZPE/4e-69/Esterase FE4 OS=Myzus persicae PE=1 SV=1	dgr:Dgri_GH18170/5e-123/GH18170 gene product from transcript GH18170-RA; K01049 acetylcholinesterase [EC:3.1.1.7]	DR2626/2e-36/---	PTHR11559:SF80/2.0E-141/--	NA
CL3307.Contig6_All	4182	0.22	3.18	3.85345	6.0067e-29	1.03985e-27	Up	gi|357605152|gb|EHJ64488.1|/5.11523e-72/hypothetical protein KGM_09914 [Danaus plexippus]	gi|512924069|ref|XM_004930451.1|/4e-38/PREDICTED: Bombyx mori inositol hexakisphosphate and diphosphoinositol-pentakisphosphate kinase-like (LOC101738092), mRNA	sp|Q9VR59|VIP1_DROME/2e-23/Inositol hexakisphosphate and diphosphoinositol-pentakisphosphate kinase OS=Drosophila melanogaster GN=l(1)G0196 PE=1 SV=2	bmor:101746775/3e-92/inositol hexakisphosphate and diphosphoinositol-pentakisphosphate kinase; K13024 inositol-hexakisphosphate/diphosphoinositol-pentakisphosphate 1-kinase [EC:2.7.4.24]	NA	PTHR12750:SF9/9.0E-28/--	NA
CL3067.Contig2_All	6527	0.21	3.03	3.85086	1.32849e-43	3.17681e-42	Up	gi|357624162|gb|EHJ75041.1|/0/hypothetical protein KGM_19151 [Danaus plexippus]	gi|512915542|ref|XM_004928358.1|/7e-59/PREDICTED: Bombyx mori muscle M-line assembly protein unc-89-like (LOC101746298), mRNA	sp|Q8TBE0|BAHD1_HUMAN/1e-40/Bromo adjacent homology domain-containing 1 protein OS=Homo sapiens GN=BAHD1 PE=1 SV=2	mze:101469991/3e-15/microtubule-associated protein 4-like; K10431 microtubule-associated protein 4	NA	SM00439/1.1E-8/Bromo adjacent homology domain	NA
CL1837.Contig1_All	3086	0.23	3.29	3.83838	9.01976e-23	1.30457e-21	Up	gi|512890003|ref|XP_004922428.1|/0/PREDICTED: inhibitor of Bruton tyrosine kinase-like [Bombyx mori]	gi|512890002|ref|XM_004922371.1|/1e-09/PREDICTED: Bombyx mori inhibitor of Bruton tyrosine kinase-like (LOC101739290), mRNA	sp|Q9P2D0|IBTK_HUMAN/8e-113/Inhibitor of Bruton tyrosine kinase OS=Homo sapiens GN=IBTK PE=1 SV=3	cin:100187520/7e-14/speckle-type POZ protein B; K10523 speckle-type POZ protein	SPCC330.11_2/2e-06/---	PS50012/9.258/Regulator of chromosome condensation (RCC1) repeat profile.	NA
CL1278.Contig1_All	1795	0.44	6.24	3.82597	2.61192e-23	3.83757e-22	Up	gi|357613157|gb|EHJ68350.1|/4.86468e-109/hypothetical protein KGM_02974 [Danaus plexippus]	gi|346711532|dbj|AK381230.1|/2e-44/Bombyx mori mRNA, clone: fufe37E11	sp|A2AR02|PPIG_MOUSE/3e-39/Peptidyl-prolyl cis-trans isomerase G OS=Mus musculus GN=Ppig PE=2 SV=1	pxy:105383147/7e-111/peptidyl-prolyl cis-trans isomerase G-like; K09566 peptidyl-prolyl isomerase G (cyclophilin G) [EC:5.2.1.8]	YOR310c/3e-06/---	PTHR11071:SF229/1.0E-62/--	NA
CL1242.Contig1_All	1696	0.08	1.13	3.82018	4.75148e-05	0.000230024	Up	gi|512924269|ref|XP_004930556.1|/1.09038e-179/PREDICTED: vacuolar protein sorting-associated protein 16 homolog [Bombyx mori]	gi|512924268|ref|XM_004930499.1|/1e-23/PREDICTED: Bombyx mori vacuolar protein sorting-associated protein 16 homolog (LOC101738269), mRNA	sp|Q5E9L7|VPS16_BOVIN/4e-78/Vacuolar protein sorting-associated protein 16 homolog OS=Bos taurus GN=VPS16 PE=2 SV=1	NA	NA	PTHR12811/2.0E-121/--	NA
Unigene18040_All	1758	0.24	3.39	3.82018	7.89748e-13	7.32361e-12	Up	NA	NA	NA	NA	NA	NA	NA
CL8.Contig2_All	2165	0.12	1.69	3.81592	7.97574e-09	5.6613e-08	Up	gi|512889857|ref|XP_004922390.1|/2.44331e-65/PREDICTED: solute carrier family 46 member 3-like [Bombyx mori]	NA	sp|A5D7V7|S46A3_BOVIN/2e-10/Solute carrier family 46 member 3 OS=Bos taurus GN=SLC46A3 PE=2 SV=1	bmor:101746174/4e-66/proton-coupled folate transporter-like; K14613 MFS transporter, PCFT/HCP family, solute carrier family 46 (folate transporter), member 1/3	DR0472/3e-06/---	PTHR23038:SF46/2.7E-42/--	NA
CL1997.Contig1_All	3983	0.68	9.42	3.79212	1.2065e-78	4.61041e-77	Up	gi|357605015|gb|EHJ64429.1|/7.74125e-119/hypothetical protein KGM_02098 [Danaus plexippus]	gi|512897924|ref|XM_004924215.1|/7e-18/PREDICTED: Bombyx mori cysteine and histidine-rich protein 1-B-like (LOC101737674), mRNA	sp|Q9VZV5|CYHR1_DROME/7e-85/Cysteine and histidine-rich protein 1 homolog OS=Drosophila melanogaster GN=CG32486 PE=2 SV=2	hgl:101716579/2e-10/Srrm2; serine/arginine repetitive matrix 2; K13172 serine/arginine repetitive matrix protein 2	NA	PTHR23059/2.8E-129/--	NA
Unigene5422_All	1869	0.51	7.05	3.78905	5.7145e-27	9.32837e-26	Up	gi|608788995|gb|AHW57301.1|/0/CYP6AB47 [Chilo suppressalis]	gi|343113719|gb|JF829002.1|/5e-14/Spodoptera litura cytochrome P450 (CYP6AB14) mRNA, complete cds	sp|Q95031|CP6B6_HELAM/2e-93/Cytochrome P450 6B6 OS=Helicoverpa armigera GN=CYP6B6 PE=2 SV=1	bmor:780858/0.0/Cyp6ab4; cytochrome P450 6AB4; K14999 cytochrome P450, family 6 [EC:1.14.-.-]	AGc2890/4e-31/---	PTHR24292:SF5/8.2E-155/--	NA
Unigene6848_All	2446	0.26	3.57	3.77934	8.76432e-19	1.09613e-17	Up	gi|8823|emb|CAA35587.1|/3.03691e-168/unnamed protein product [Drosophila melanogaster]	NA	sp|Q95SX7|RTBS_DROME/3e-157/Probable RNA-directed DNA polymerase from transposon BS OS=Drosophila melanogaster GN=RTase PE=2 SV=1	api:100165165/9e-78/adenylate kinase 9-like; K18533 adenylate/nucleoside-diphosphate kinase [EC:2.7.4.3 2.7.4.6]	NA	PTHR19446/2.8E-62/--	NA
Unigene19338_All	1458	0.15	2.05	3.77259	8.09264e-07	4.84658e-06	Up	gi|512889599|ref|XP_004922322.1|/2.78413e-56/PREDICTED: GDNF-inducible zinc finger protein 1-like [Bombyx mori]	gi|507576720|ref|XM_004671841.1|/2e-06/PREDICTED: Jaculus jaculus zinc finger protein 268-like (LOC101600910), mRNA	sp|Q5JVG2|ZN484_HUMAN/5e-34/Zinc finger protein 484 OS=Homo sapiens GN=ZNF484 PE=1 SV=1	shr:100920649/2e-35/oocyte zinc finger protein XlCOF22-like; K09228 KRAB domain-containing zinc finger protein	SPAC144.09c/8e-11/---	PF13465/6.7E-7/Zinc-finger double domain	NA
CL319.Contig1_All	4213	0.14	1.91	3.77007	2.24368e-17	2.63119e-16	Up	gi|357623159|gb|EHJ74419.1|/0/ATP-binding cassette sub-family C member 4 [Danaus plexippus]	gi|512915837|ref|XR_209861.1|/3e-08/PREDICTED: Bombyx mori multidrug resistance-associated protein 4-like (LOC101744514), misc_RNA	sp|O15439|MRP4_HUMAN/0.0/Multidrug resistance-associated protein 4 OS=Homo sapiens GN=ABCC4 PE=1 SV=3	bmor:101744514/0.0/multidrug resistance-associated protein 4; K05673 ATP-binding cassette, subfamily C (CFTR/MRP), member 4	YDR135c/2e-143/---	SM00382/5.6E-15/ATPases associated with a variety of cellular activities	NA
CL568.Contig2_All	1783	0.22	3	3.76939	5.63666e-12	4.97988e-11	Up	gi|357610705|gb|EHJ67105.1|/6.72742e-119/hypothetical protein KGM_11396 [Danaus plexippus]	NA	sp|Q9BWL3|CA043_HUMAN/6e-26/Uncharacterized protein C1orf43 OS=Homo sapiens GN=C1orf43 PE=2 SV=1	pxy:105394723/9e-39/uncharacterized LOC105394723; K07508 acetyl-CoA acyltransferase 2 [EC:2.3.1.16]	NA	PTHR21425/2.8E-57/--	NA
CL41.Contig1_All	2150	0.47	6.37	3.76056	1.15334e-28	1.97499e-27	Up	gi|389610783|dbj|BAM19002.1|/4.37321e-99/fau protein [Papilio polytes]	gi|389610782|dbj|AK402380.1|/1e-30/Papilio polytes mRNA for fau protein, complete cds, sequence id: Pp-0145	sp|Q9VGX3|FAU_DROME/4e-60/Protein anoxia up-regulated OS=Drosophila melanogaster GN=fau PE=1 SV=3	crg:105324538/6e-34/aspartyl/asparaginyl beta-hydroxylase-like; K00476 aspartate beta-hydroxylase [EC:1.14.11.16]	STM0747/4e-19/---	NA	NA
Unigene7650_All	1628	0.33	4.45	3.75327	4.18176e-15	4.40132e-14	Up	gi|512893786|ref|XP_004923265.1|/2.55838e-170/PREDICTED: myelin transcription factor 1-like [Bombyx mori]	gi|512893785|ref|XM_004923208.1|/5e-32/PREDICTED: Bombyx mori myelin transcription factor 1-like (LOC101736789), mRNA	sp|P70047|MYT1_XENLA/1e-61/Myelin transcription factor 1 OS=Xenopus laevis GN=myt1 PE=2 SV=1	aqu:100638592/1e-12/histone acetyltransferase KAT7-like; K11307 histone acetyltransferase MYST2 [EC:2.3.1.48]	NA	PF01530/2.0E-17/Zinc finger, C2HC type	NA
Unigene17805_All	1118	0.28	3.77	3.75107	2.09912e-09	1.56428e-08	Up	gi|357631732|gb|EHJ79201.1|/2.48751e-32/hypothetical protein KGM_15434 [Danaus plexippus]	NA	sp|Q54QQ2|Y5634_DICDI/4e-12/Uncharacterized protein DDB_G0283697 OS=Dictyostelium discoideum GN=DDB_G0283697 PE=4 SV=1	cbr:CBG22293/6e-11/Cbr-xnp-1; C. briggsae CBR-XNP-1 protein; K10779 transcriptional regulator ATRX [EC:3.6.4.12]	YOR310c/2e-06/---	NA	NA
Unigene3840_All	1259	0.18	2.42	3.74894	8.09264e-07	4.84766e-06	Up	gi|512918968|ref|XP_004929261.1|/8.29995e-176/PREDICTED: centrosomin-like isoform X1 [Bombyx mori]	gi|346712806|dbj|AK384332.1|/4e-23/Bombyx mori mRNA, clone: fcaL17B11	sp|Q8K389|CK5P2_MOUSE/8e-17/CDK5 regulatory subunit-associated protein 2 OS=Mus musculus GN=Cdk5rap2 PE=1 SV=3	ame:408563/3e-21/cnn, GB13308; centrosomin; K16718 centrosomin	NA	PF07989/4.1E-23/Microtubule associated	NA
CL2254.Contig7_All	7597	0.88	11.81	3.74636	2.20274e-186	1.91155e-184	Up	gi|403334965|gb|EJY66653.1|/8.2304e-96/hypothetical protein OXYTRI_13058 [Oxytricha trifallax]	gi|281312976|gb|GU205787.1|/0.0/Ostrinia furnacalis 18S ribosomal RNA gene, partial sequence	NA	ola:101174077/1e-15/olfactory receptor 142-like; K04257 olfactory receptor	NA	NA	NA
CL456.Contig2_All	1319	0.12	1.61	3.74595	2.4268e-05	0.000122029	Up	NA	gi|209971744|emb|CU915780.7|/8e-06/Zebrafish DNA sequence from clone CH73-196K8 in linkage group 24, complete sequence	NA	NA	NA	NA	NA
Unigene1421_All	1211	0.19	2.53	3.73507	8.09264e-07	4.8455e-06	Up	gi|641652680|ref|XP_008178491.1|/6.66869e-58/PREDICTED: putative nuclease HARBI1 [Acyrthosiphon pisum]	NA	sp|Q17QR8|HARB1_BOVIN/3e-32/Putative nuclease HARBI1 OS=Bos taurus GN=HARBI1 PE=2 SV=1	xtr:100492097/2e-09/uromodulin-like; K18274 uromodulin	NA	PTHR22930:SF8/8.0E-76/--	NA
CL1030.Contig9_All	516	0.57	7.53	3.72362	8.09264e-07	4.84442e-06	Up	NA	NA	NA	NA	NA	NA	NA
Unigene3150_All	594	2.8	36.98	3.72325	3.93022e-35	7.87273e-34	Up	NA	NA	NA	NA	NA	NA	NA
CL403.Contig4_All	1870	0.22	2.88	3.71049	2.90588e-12	2.61451e-11	Up	NA	gi|218117347|emb|CR391963.18|/3e-09/Zebrafish DNA sequence from clone CH211-68A17 in linkage group 25, complete sequence	NA	NA	NA	NA	NA
CL709.Contig5_All	996	0.15	1.96	3.70782	9.27966e-05	0.000431383	Up	gi|449671326|ref|XP_004207470.1|/2.31423e-23/PREDICTED: uncharacterized protein LOC100197081 [Hydra vulgaris]	NA	NA	NA	NA	NA	NA
CL2220.Contig1_All	1608	0.2	2.61	3.70598	3.95522e-09	2.88826e-08	Up	gi|662199909|ref|XP_008473138.1|/3.37522e-74/PREDICTED: uncharacterized protein LOC103510266 [Diaphorina citri]	NA	sp|Q9NBX4|RTXE_DROME/6e-68/Probable RNA-directed DNA polymerase from transposon X-element OS=Drosophila melanogaster GN=X-element\ORF2 PE=3 SV=1	dsi:Dsim_GD24322/7e-38/GD24322 gene product from transcript GD24322-RA; K11251 histone H2A	NA	PF00078/3.4E-22/Reverse transcriptase (RNA-dependent DNA polymerase)	NA
Unigene19715_All	915	0.26	3.39	3.7047	1.55303e-06	9.02951e-06	Up	gi|512897804|ref|XP_004924243.1|/4.06914e-08/PREDICTED: piggyBac transposable element-derived protein 4-like [Bombyx mori]	NA	sp|Q96DM1|PGBD4_HUMAN/3e-09/PiggyBac transposable element-derived protein 4 OS=Homo sapiens GN=PGBD4 PE=2 SV=3	NA	NA	PF13842/7.8E-4/DDE_Tnp_1-like zinc-ribbon	NA
CL167.Contig2_All	1628	0.13	1.69	3.70044	2.97304e-06	1.67254e-05	Up	NA	gi|2894826|gb|U90756.1|U90756/2e-25/Lymantria dispar vitellogenin gene, complete cds	NA	NA	NA	NA	NA
CL169.Contig7_All	1079	0.14	1.82	3.70044	9.27966e-05	0.000430936	Up	gi|512922343|ref|XP_004930097.1|/5.31509e-117/PREDICTED: methionine aminopeptidase 1D, mitochondrial-like isoform X1 [Bombyx mori] &gt;gi|512922347|ref|XP_004930098.1| PREDICTED: methionine aminopeptidase 1D, mitochondrial-like isoform X2 [Bombyx mori] &gt;gi|512922351|ref|XP_004930099.1| PREDICTED: methionine aminopeptidase 1D, mitochondrial-like isoform X3 [Bombyx mori]	NA	sp|Q4VBS4|MAP12_DANRE/3e-68/Methionine aminopeptidase 1D, mitochondrial OS=Danio rerio GN=metap1d PE=2 SV=1	bmor:101745776/9e-118/methionine aminopeptidase 1D, mitochondrial; K01265 methionyl aminopeptidase [EC:3.4.11.18]	YLR244c/4e-61/---	PF00557/6.9E-38/Metallopeptidase family M24	NA
CL174.Contig9_All	1527	0.14	1.79	3.67646	2.97304e-06	1.67184e-05	Up	gi|2055275|dbj|BAA19775.1|/9.90453e-28/Gag protein [Bombyx mori]	NA	NA	NA	NA	NA	NA
CL2291.Contig2_All	1149	0.3	3.83	3.67431	3.95522e-09	2.88982e-08	Up	NA	NA	NA	NA	NA	NA	NA
CL717.Contig4_All	6031	0.08	1.02	3.67243	2.9997e-14	3.02353e-13	Up	gi|357622245|gb|EHJ73802.1|/0/putative Ankyrin repeat domain-containing protein 17 [Danaus plexippus]	gi|512895084|ref|XM_004923531.1|/0.0/PREDICTED: Bombyx mori ankyrin repeat domain-containing protein 17-like (LOC101746836), mRNA	sp|Q9VCA8|ANKHM_DROME/0.0/Ankyrin repeat and KH domain-containing protein mask OS=Drosophila melanogaster GN=mask PE=1 SV=2	bmor:101746836/0.0/ankyrin repeat domain-containing protein 17-like; K16726 ankyrin repeat domain-containing protein 17	all2748/3e-40/---	PS50088/10.74/Ankyrin repeat profile.	NA
Unigene17925_All	1911	0.17	2.16	3.66742	3.95522e-09	2.88904e-08	Up	gi|339241765|ref|XP_003376808.1|/7.55779e-124/retrovirus-related Pol polyprotein from transposon TNT 1-94 [Trichinella spiralis] &gt;gi|316974460|gb|EFV57947.1| retrovirus-related Pol polyprotein from transposon TNT 1-94 [Trichinella spiralis]	NA	sp|P04146|COPIA_DROME/7e-111/Copia protein OS=Drosophila melanogaster GN=GIP PE=1 SV=3	api:100166029/9e-32/uncharacterized LOC100166029; K04148 dopamine D1-like receptor	NA	PTHR11439:SF127/2.7E-219/--	NA
Unigene21707_All	1326	0.25	3.16	3.65992	7.55196e-09	5.3761e-08	Up	gi|512919417|ref|XP_004929373.1|/7.34052e-69/PREDICTED: uncharacterized protein LOC101742112 [Bombyx mori]	NA	sp|Q95SX7|RTBS_DROME/6e-18/Probable RNA-directed DNA polymerase from transposon BS OS=Drosophila melanogaster GN=RTase PE=2 SV=1	aqu:100633263/2e-32/uncharacterized LOC100633263; K00306 sarcosine oxidase / L-pipecolate oxidase [EC:1.5.3.1 1.5.3.7]	NA	PS50878/17.854/Reverse transcriptase (RT) catalytic domain profile.	NA
CL2036.Contig1_All	1692	0.38	4.8	3.65896	1.55296e-16	1.75243e-15	Up	gi|512911056|ref|XP_004927322.1|/2.83771e-95/PREDICTED: protein cramped-like [Bombyx mori]	gi|512911055|ref|XM_004927265.1|/4e-36/PREDICTED: Bombyx mori protein cramped-like (LOC101736666), mRNA	sp|Q8MX88|CRM_DROSE/2e-08/Protein cramped OS=Drosophila sechellia GN=crm PE=3 SV=1	shr:100929802/3e-08/SRRM2; serine/arginine repetitive matrix 2; K13172 serine/arginine repetitive matrix protein 2	tolA/5e-07/---	NA	NA
CL1001.Contig3_All	1400	0.14	1.76	3.65208	3.19182e-06	1.78628e-05	Up	gi|675366034|gb|KFM58936.1|/2.54135e-68/hypothetical protein X975_22172, partial [Stegodyphus mimosarum]	NA	NA	pxy:105389333/2e-10/uncharacterized LOC105389333; K11800 WD repeat-containing protein 22	NA	PF13358/4.0E-20/DDE superfamily endonuclease	NA
CL1220.Contig1_All	885	0.21	2.62	3.64111	2.4268e-05	0.000121984	Up	NA	NA	NA	NA	NA	NA	NA
CL1052.Contig1_All	2464	0.13	1.62	3.63941	7.55196e-09	5.37752e-08	Up	gi|512896894|ref|XP_004924020.1|/1.43411e-24/PREDICTED: huntingtin-interacting protein K-like [Bombyx mori]	gi|512896893|ref|XM_004923963.1|/2e-20/PREDICTED: Bombyx mori huntingtin-interacting protein K-like (LOC101742246), mRNA	sp|Q9CR41|HYPK_MOUSE/4e-16/Huntingtin-interacting protein K OS=Mus musculus GN=Hypk PE=2 SV=2	NA	NA	NA	NA
CL758.Contig1_All	2263	0.33	4.05	3.61738	8.37856e-19	1.04886e-17	Up	gi|512901195|ref|XP_004925076.1|/0/PREDICTED: ATP-dependent Clp protease ATP-binding subunit clpX-like, mitochondrial-like [Bombyx mori]	gi|512901194|ref|XM_004925019.1|/1e-118/PREDICTED: Bombyx mori ATP-dependent Clp protease ATP-binding subunit clpX-like, mitochondrial-like (LOC101741058), mRNA	sp|Q5R7N3|CLPX_PONAB/3e-175/ATP-dependent Clp protease ATP-binding subunit clpX-like, mitochondrial OS=Pongo abelii GN=CLPX PE=2 SV=1	pxy:105385389/0.0/ATP-dependent Clp protease ATP-binding subunit clpX-like, mitochondrial; K03544 ATP-dependent Clp protease ATP-binding subunit ClpX	AGc2327/4e-93/---	SM01086/9.3E-25/C-terminal, D2-small domain, of ClpB protein	molecular_function:GO:0000166//nucleotide binding;
CL1526.Contig3_All	1320	0.26	3.19	3.61697	7.55196e-09	5.37895e-08	Up	gi|358031578|ref|NP_001239600.1|/5.1241e-123/luciferin 4-monooxygenase [Bombyx mori] &gt;gi|355525889|gb|AET05796.1| luciferin 4-monooxygenase [Bombyx mori]	NA	sp|P13129|LUCI_LUCCR/1e-77/Luciferin 4-monooxygenase OS=Luciola cruciata PE=1 SV=1	bmor:101746908/5e-54/4-coumarate--CoA ligase 1-like; K01904 4-coumarate--CoA ligase [EC:6.2.1.12]	AF0089/1e-48/---	PS00455/-/Putative AMP-binding domain signature.	molecular_function:GO:0003824//catalytic activity;
CL1251.Contig3_All	1242	0.14	1.71	3.6105	2.4268e-05	0.000122007	Up	gi|512902220|ref|XP_004925322.1|/1.49792e-20/PREDICTED: uncharacterized protein LOC101737721 [Bombyx mori]	NA	sp|Q24629|REF2P_DROSI/7e-08/Protein ref(2)P OS=Drosophila simulans GN=ref(2)P PE=4 SV=1	NA	NA	PF05485/8.6E-5/THAP domain	NA
CL1712.Contig1_All	2121	4.15	50.6	3.60795	8.7395e-204	8.54946e-202	Up	gi|114050837|ref|NP_001040409.1|/6.29085e-50/eukaryotic translation initiation factor 4E-binding protein 2 [Bombyx mori] &gt;gi|95102784|gb|ABF51333.1| eukaryotic translation initiation factor 4E-binding protein 2 [Bombyx mori]	gi|186969830|gb|EU622640.1|/1e-30/Manduca sexta 4EBP-like protein mRNA, complete cds	sp|P70445|4EBP2_MOUSE/4e-18/Eukaryotic translation initiation factor 4E-binding protein 2 OS=Mus musculus GN=Eif4ebp2 PE=2 SV=1	bmor:732945/1e-50/eukaryotic translation initiation factor 4E-binding protein 2; K18644 eukaryotic translation initiation factor 4E binding protein 2	NA	PTHR12669/5.0E-36/--	biological_process:GO:0045947//negative regulation of translational initiation;molecular_function:GO:0008190//eukaryotic initiation factor 4E binding;GO:0003743//translation initiation factor activity;
Unigene19518_All	1512	0.33	4.02	3.60666	7.89748e-13	7.32614e-12	Up	gi|357607562|gb|EHJ65589.1|/7.19363e-172/ribosomal protein S6 kinase [Danaus plexippus]	gi|512893322|ref|XM_004923095.1|/3e-73/PREDICTED: Bombyx mori ribosomal protein S6 kinase alpha-5-like (LOC101741339), transcript variant X2, mRNA	sp|Q5F3L1|KS6A5_CHICK/7e-108/Ribosomal protein S6 kinase alpha-5 OS=Gallus gallus GN=RPS6KA5 PE=2 SV=1	bmor:101741339/7e-167/ribosomal protein S6 kinase alpha-5; K04445 ribosomal protein S6 kinase alpha-5 [EC:2.7.11.1]	YBL105c_2/7e-44/---	PTHR24351/6.2E-146/--	biological_process:GO:0006468//protein phosphorylation;molecular_function:GO:0004674//protein serine/threonine kinase activity;GO:0005524//ATP binding;
CL1362.Contig2_All	6528	0.23	2.8	3.60572	1.65074e-38	3.5698e-37	Up	gi|642918735|ref|XP_008191562.1|/0/PREDICTED: SH3 and multiple ankyrin repeat domains protein 3 isoform X4 [Tribolium castaneum] &gt;gi|270005667|gb|EFA02115.1| hypothetical protein TcasGA2_TC007761 [Tribolium castaneum]	gi|194754424|ref|XM_001959459.1|/4e-17/Drosophila ananassae GF12906 (Dana\GF12906), mRNA	sp|Q9BYB0|SHAN3_HUMAN/4e-152/SH3 and multiple ankyrin repeat domains protein 3 OS=Homo sapiens GN=SHANK3 PE=1 SV=3	bmor:101745239/0.0/SH3 and multiple ankyrin repeat domains protein 3; K15009 SH3 and multiple ankyrin repeat domains protein	all2748/5e-10/---	PTHR24135/0.0/--	NA
CL883.Contig1_All	4626	0.23	2.79	3.60056	2.92388e-27	4.81384e-26	Up	gi|512917141|ref|XP_004928814.1|/0/PREDICTED: histone-lysine N-methyltransferase EHMT1-like [Bombyx mori]	gi|512917140|ref|XM_004928757.1|/1e-16/PREDICTED: Bombyx mori histone-lysine N-methyltransferase EHMT1-like (LOC101743644), mRNA	sp|Q9H9B1|EHMT1_HUMAN/1e-105/Histone-lysine N-methyltransferase EHMT1 OS=Homo sapiens GN=EHMT1 PE=1 SV=4	bmor:101743644/0.0/histone-lysine N-methyltransferase EHMT1; K11420 euchromatic histone-lysine N-methyltransferase [EC:2.1.1.43]	SPBC428.08c/4e-22/---	SM00317/4.7E-24/SET (Su(var)3-9, Enhancer-of-zeste, Trithorax) domain	NA
Unigene10395_All	2666	0.08	0.97	3.59991	5.67642e-06	3.09061e-05	Up	gi|677444634|gb|KFQ39399.1|/8.36416e-10/hypothetical protein N332_00750, partial [Mesitornis unicolor]	gi|499012098|ref|XM_004557584.1|/3e-22/PREDICTED: Maylandia zebra zinc finger CCCH domain-containing protein 7B-like (LOC101467393), mRNA	NA	NA	NA	NA	NA
CL317.Contig1_All	1046	0.22	2.66	3.59585	5.67642e-06	3.08998e-05	Up	NA	NA	NA	NA	NA	NA	NA
CL3125.Contig2_All	1011	0.35	4.21	3.58839	1.43925e-08	1.0049e-07	Up	gi|195109220|ref|XP_001999185.1|/2.85705e-61/GI24370 [Drosophila mojavensis] &gt;gi|193915779|gb|EDW14646.1| GI24370 [Drosophila mojavensis]	NA	sp|E7EML9|PRS44_HUMAN/6e-28/Serine protease 44 OS=Homo sapiens GN=PRSS44 PE=3 SV=3	mcf:102140229/3e-29/TPSAB1; tryptase alpha/beta 1; K01340 tryptase [EC:3.4.21.59]	VC1649/3e-19/---	PTHR24268/1.8E-97/--	NA
CL2052.Contig2_All	3080	7.83	94.02	3.58588	0	0	Up	gi|512935985|ref|XP_004933409.1|/0/PREDICTED: peroxisomal multifunctional enzyme type 2-like [Bombyx mori]	gi|512935984|ref|XM_004933352.1|/1e-27/PREDICTED: Bombyx mori peroxisomal multifunctional enzyme type 2-like (LOC101745499), mRNA	sp|P51659|DHB4_HUMAN/0.0/Peroxisomal multifunctional enzyme type 2 OS=Homo sapiens GN=HSD17B4 PE=1 SV=3	bmor:101745499/0.0/peroxisomal multifunctional enzyme type 2; K12405 3-hydroxyacyl-CoA dehydrogenase / 3a,7a,12a-trihydroxy-5b-cholest-24-enoyl-CoA hydratase / enoyl-CoA hydratase 2 [EC:1.1.1.35 4.2.1.107 4.2.1.119]	Rv0148/2e-71/---	PTHR24316:SF2/1.4E-132/--	biological_process:GO:0008152//metabolic process;molecular_function:GO:0097159//organic cyclic compound binding;GO:0036094//small molecule binding;
CL2962.Contig8_All	986	0.6	7.19	3.58296	2.00526e-13	1.92456e-12	Up	gi|347968463|ref|XP_312188.5|/1.46017e-46/AGAP002737-PA [Anopheles gambiae str. PEST] &gt;gi|333467991|gb|EAA07771.5| AGAP002737-PA [Anopheles gambiae str. PEST]	gi|116734915|gb|AC182458.2|/4e-10/Mus musculus BAC clone RP23-14N12 from chromosome 8, complete sequence	sp|Q07283|TRHY_HUMAN/2e-29/Trichohyalin OS=Homo sapiens GN=TCHH PE=1 SV=2	dre:402861/7e-33/rab11fip1b, si:ch211-187d7.3; RAB11 family interacting protein 1 (class I) b; K12484 Rab11 family-interacting protein 1/2/5	NMA0905/2e-15/---	NA	NA
Unigene17730_All	609	0.67	8.02	3.58137	1.43925e-08	1.00464e-07	Up	NA	gi|390432202|gb|JQ776635.1|/9e-07/Cydia pomonella pheromone binding protein 2 (PBP2) gene, promoter region and complete cds	NA	NA	NA	NA	NA
CL480.Contig2_All	2599	0.39	4.66	3.57878	5.28514e-25	8.18543e-24	Up	gi|512886078|ref|XP_004921701.1|/0/PREDICTED: protein downstream neighbor of son homolog [Bombyx mori]	gi|512886077|ref|XM_004921644.1|/1e-43/PREDICTED: Bombyx mori protein downstream neighbor of son homolog (LOC101742286), mRNA	sp|Q9VNA8|DONS_DROME/3e-89/Protein downstream neighbor of son homolog OS=Drosophila melanogaster GN=hd PE=1 SV=1	ssc:100511011/4e-15/SRRM2; serine/arginine repetitive matrix 2; K13172 serine/arginine repetitive matrix protein 2	DR2418/9e-06/---	PTHR12972/4.3E-122/--	NA
CL2460.Contig3_All	2394	0.57	6.8	3.5765	4.44756e-32	8.29163e-31	Up	gi|512903966|ref|XP_004925746.1|/5.42279e-146/PREDICTED: esterase FE4-like [Bombyx mori]	NA	sp|P35502|ESTF_MYZPE/1e-45/Esterase FE4 OS=Myzus persicae PE=1 SV=1	bmor:101737440/8e-147/esterase FE4-like; K12298 bile salt-stimulated lipase [EC:3.1.1.3 3.1.1.13]	BS_pnbA/4e-27/---	PTHR11559:SF198/5.0E-88/--	NA
Unigene19632_All	944	0.3	3.55	3.56478	4.20732e-07	2.58002e-06	Up	NA	NA	NA	NA	NA	NA	NA
CL1149.Contig2_All	1279	0.71	8.4	3.5645	3.10964e-20	4.12096e-19	Up	gi|512937434|ref|XP_004933765.1|/2.74201e-41/PREDICTED: chondroitin sulfate synthase 2-like [Bombyx mori]	gi|472364116|ref|XM_004401566.1|/8e-09/PREDICTED: Odobenus rosmarus divergens trio Rho guanine nucleotide exchange factor (TRIO), mRNA	sp|Q6IQX7|CHSS2_MOUSE/2e-11/Chondroitin sulfate synthase 2 OS=Mus musculus GN=Chpf PE=1 SV=1	bmor:101741187/4e-42/chondroitin sulfate synthase 2; K00747 chondroitin polymerizing factor [EC:2.4.1.175 2.4.1.226]	NA	PTHR12369/2.6E-24/--	NA
CL2488.Contig3_All	1863	0.28	3.31	3.56333	2.1418e-13	2.04903e-12	Up	NA	gi|185050604|dbj|AP009033.1|/2e-07/Bombyx mori genomic DNA, chromosome 15, BAC clone:532O09, complete sequence	NA	NA	NA	NA	NA
CL957.Contig1_All	1989	0.37	4.37	3.56204	3.21472e-18	3.92745e-17	Up	gi|512900915|ref|XP_004925006.1|/1.94705e-37/PREDICTED: uncharacterized protein LOC101742051 [Bombyx mori]	gi|512900914|ref|XM_004924949.1|/1e-08/PREDICTED: Bombyx mori uncharacterized LOC101742051 (LOC101742051), mRNA	NA	NA	NA	NA	NA
CL1346.Contig2_All	1244	0.2	2.36	3.56071	1.55303e-06	9.03147e-06	Up	gi|389611686|dbj|BAM19427.1|/1.35666e-29/similar to CG10175 [Papilio xuthus]	NA	sp|P12992|ESTJ_HELVI/3e-13/Juvenile hormone esterase OS=Heliothis virescens PE=1 SV=2	api:100163252/6e-15/esterase FE4-like; K12298 bile salt-stimulated lipase [EC:3.1.1.3 3.1.1.13]	Rv1104/5e-10/---	NA	NA
CL2962.Contig3_All	5175	0.27	3.16	3.54889	5.04768e-34	9.90465e-33	Up	gi|694989832|ref|XP_009439194.1|/1.63864e-07/PREDICTED: collagen alpha-1(III) chain-like [Pan troglodytes]	NA	NA	NA	NA	NA	NA
CL1239.Contig2_All	1133	0.36	4.21	3.54775	5.62354e-10	4.36986e-09	Up	NA	NA	NA	NA	NA	NA	NA
CL2736.Contig2_All	878	1.12	13.05	3.54248	3.10964e-20	4.11893e-19	Up	gi|512928614|ref|XP_004931621.1|/1.03563e-74/PREDICTED: ecto-NOX disulfide-thiol exchanger 2-like [Bombyx mori]	NA	sp|Q16206|ENOX2_HUMAN/1e-15/Ecto-NOX disulfide-thiol exchanger 2 OS=Homo sapiens GN=ENOX2 PE=1 SV=2	NA	NA	PTHR16001:SF4/3.5E-21/--	NA
CL566.Contig3_All	6658	0.95	11.04	3.53867	1.09092e-145	7.52512e-144	Up	gi|357623937|gb|EHJ74891.1|/0/hypothetical protein KGM_12240 [Danaus plexippus]	gi|512886057|ref|XM_004921641.1|/4e-76/PREDICTED: Bombyx mori GTPase-activating protein pac-1-like (LOC101741847), mRNA	sp|A2RUV4|RHG21_XENTR/4e-63/Rho GTPase-activating protein 21 OS=Xenopus tropicalis GN=arhgap21 PE=2 SV=1	mmu:233071/6e-28/Arhgap33, AW324378, NOMA-GAP, Snx26, TCGAP; Rho GTPase activating protein 33; K17933 Rho GTPase-activating protein 33	DR2133/2e-09/---	SM00324/1.5E-56/GTPase-activator protein for Rho-like GTPases	NA
CL1960.Contig2_All	2915	0.13	1.51	3.53797	5.62354e-10	4.37112e-09	Up	gi|357630901|gb|EHJ78720.1|/0/hypothetical protein KGM_00723 [Danaus plexippus]	gi|346710666|dbj|AK382551.1|/3e-38/Bombyx mori mRNA, clone: fdpe20N09	sp|Q9VAT2|DCA10_DROME/2e-117/DDB1- and CUL4-associated factor 10 homolog OS=Drosophila melanogaster GN=CG1523 PE=1 SV=1	pxy:105391635/0.0/DDB1- and CUL4-associated factor 10-like; K11802 WD repeat-containing protein 32	MA2525/2e-11/---	PF00400/4.1E-7/WD domain, G-beta repeat	NA
CL427.Contig2_All	3306	1.57	18.18	3.53352	1.51329e-116	8.32527e-115	Up	gi|357619888|gb|EHJ72288.1|/1.2473e-66/aquaporin AQP-Gra2 [Danaus plexippus]	NA	sp|Q9V5Z7|AQP_DROME/4e-37/Aquaporin OS=Drosophila melanogaster GN=Drip PE=2 SV=2	bmor:100127126/1e-46/aqp; aquaporin; K09884 aquaporin rerated protein, invertebrate	mll6943/1e-23/---	NA	NA
CL2456.Contig1_All	838	0.29	3.35	3.53004	1.61721e-06	9.39253e-06	Up	gi|389609577|dbj|BAM18400.1|/1.73297e-76/mitochondrial ribosomal protein L32 [Papilio xuthus]	gi|389609576|dbj|AK401778.1|/9e-20/Papilio xuthus mRNA for mitochondrial ribosomal protein L32, complete cds, sequence id: Px-1334	sp|Q9V9Z1|RM32_DROME/3e-48/39S ribosomal protein L32, mitochondrial OS=Drosophila melanogaster GN=mRpL32 PE=2 SV=1	bmor:778516/3e-75/mRpL32; mitochondrial ribosomal protein L32; K02911 large subunit ribosomal protein L32	NA	PTHR21026/3.9E-42/--	cellular_component:GO:0005840//ribosome;
Unigene8279_All	3096	1.59	18.34	3.52789	2.64288e-109	1.34657e-107	Up	NA	NA	NA	NA	NA	NA	NA
CL77.Contig1_All	2749	1.13	12.94	3.51744	2.27614e-68	7.71193e-67	Up	gi|512914887|ref|XP_004928253.1|/3.24568e-65/PREDICTED: uncharacterized protein LOC101746574 [Bombyx mori]	gi|33636830|gb|AC145552.3|/7e-14/Mus musculus BAC clone RP24-573I22 from chromosome Y, complete sequence	sp|Q9WUE3|C56D2_MOUSE/5e-10/Cytochrome b561 domain-containing protein 2 OS=Mus musculus GN=Cyb561d2 PE=2 SV=1	bmor:101746574/5e-66/uncharacterized LOC101746574; K08371 cytochrome b-561 domain containing protein 2	NA	PS50939/13.824/Cytochrome b561 domain profile.	NA
Unigene18215_All	1252	0.18	2.06	3.51658	1.08072e-05	5.68843e-05	Up	gi|357617362|gb|EHJ70742.1|/7.40514e-84/hypothetical protein KGM_18520 [Danaus plexippus]	NA	sp|O46108|LIP3_DROME/1e-53/Lipase 3 OS=Drosophila melanogaster GN=Lip3 PE=2 SV=1	bmor:101743864/2e-77/lipase 3-like; K01052 lysosomal acid lipase/cholesteryl ester hydrolase [EC:3.1.1.13]	SPBC16A3.12c/2e-26/---	PTHR11005:SF6/2.3E-114/--	NA
CL3195.Contig3_All	1410	0.29	3.31	3.51271	5.62354e-10	4.37238e-09	Up	gi|332375803|gb|AEE63042.1|/1.64628e-123/unknown [Dendroctonus ponderosae]	gi|346709285|dbj|AK382364.1|/2e-31/Bombyx mori mRNA, clone: fdpe15M02	sp|Q9NPF4|OSGEP_HUMAN/3e-121/Probable tRNA N6-adenosine threonylcarbamoyltransferase OS=Homo sapiens GN=OSGEP PE=1 SV=1	aag:AaeL_AAEL001931/1e-123/AAEL001931-PA; K01409 N6-L-threonylcarbamoyladenine synthase [EC:2.3.1.234]	SPBC16D10.03/1e-103/---	PF00814/2.7E-51/Glycoprotease family	NA
Unigene19132_All	1062	0.22	2.5	3.50635	1.08072e-05	5.68955e-05	Up	gi|641664521|ref|XP_008183038.1|/8.46646e-27/PREDICTED: uncharacterized protein LOC103309427 [Acyrthosiphon pisum]	NA	NA	NA	NA	NA	NA
Unigene71_All	1896	0.24	2.71	3.49719	7.30134e-11	6.05863e-10	Up	NA	NA	NA	NA	NA	NA	NA
Unigene17857_All	956	0.87	9.78	3.49075	7.3374e-17	8.41752e-16	Up	NA	gi|269847892|gb|AC239114.1|/2e-52/Bicyclus anynana clone BA_Ba18H03, complete sequence	NA	NA	NA	NA	NA
CL1723.Contig3_All	1630	0.57	6.4	3.48904	1.641e-20	2.2018e-19	Up	NA	NA	NA	NA	NA	NA	NA
CL1168.Contig4_All	4736	0.57	6.39	3.48678	3.26026e-60	1.00813e-58	Up	gi|512931527|ref|XP_004932325.1|/0/PREDICTED: phosphatidate phosphatase LPIN2-like [Bombyx mori]	gi|512931526|ref|XM_004932268.1|/1e-100/PREDICTED: Bombyx mori phosphatidate phosphatase LPIN2-like (LOC101745494), mRNA	sp|Q92539|LPIN2_HUMAN/5e-129/Phosphatidate phosphatase LPIN2 OS=Homo sapiens GN=LPIN2 PE=1 SV=1	bmor:101745494/0.0/phosphatidate phosphatase LPIN3; K15728 phosphatidate phosphatase LPIN [EC:3.1.3.4]	SPAC1952.13/9e-65/---	PTHR12181/4.7E-247/--	NA
CL1711.Contig1_All	1637	1.56	17.44	3.48278	6.37706e-53	1.76498e-51	Up	gi|512892011|ref|XP_004922825.1|/8.03588e-47/PREDICTED: cytochrome b5-like [Bombyx mori]	NA	sp|P49096|CYB5_MUSDO/5e-15/Cytochrome b5 OS=Musca domestica GN=Cyt-b5 PE=1 SV=1	aqu:100632154/9e-09/fatty acid desaturase 2-like; K10226 fatty acid desaturase 2 (delta-6 desaturase) [EC:1.14.19.-]	SPCC16A11.10c/2e-09/---	NA	NA
Unigene19596_All	1316	0.19	2.12	3.47999	2.97304e-06	1.67289e-05	Up	gi|357622869|gb|EHJ74232.1|/2.41665e-56/polybromo-1 [Danaus plexippus]	gi|512934799|ref|XM_004933063.1|/4e-35/PREDICTED: Bombyx mori protein polybromo-1-like (LOC101739097), mRNA	sp|Q8BSQ9|PB1_MOUSE/5e-12/Protein polybromo-1 OS=Mus musculus GN=Pbrm1 PE=1 SV=4	pxy:105389760/4e-97/protein polybromo-1; K11757 protein polybromo-1	NA	PTHR16062/3.2E-29/--	NA
CL1747.Contig1_All	1489	0.15	1.67	3.47681	2.05126e-05	0.000104276	Up	NA	NA	NA	NA	NA	NA	NA
CL1151.Contig2_All	2680	0.34	3.78	3.47478	8.65266e-21	1.17385e-19	Up	gi|357626891|gb|EHJ76794.1|/1.01323e-172/hypothetical protein KGM_22280 [Danaus plexippus]	gi|512892022|ref|XM_004922771.1|/1e-06/PREDICTED: Bombyx mori NEDD8 ultimate buster 1-like (LOC101735308), mRNA	sp|P54729|NUB1_MOUSE/3e-72/NEDD8 ultimate buster 1 OS=Mus musculus GN=Nub1 PE=1 SV=2	ccw:104696066/2e-10/basic proline-rich protein-like; K05747 Wiskott-Aldrich syndrome protein	NA	SM00213/0.0061/Ubiquitin homologues	NA
Unigene3214_All	1617	1.01	11.22	3.47365	7.95362e-34	1.55275e-32	Up	gi|270012248|gb|EFA08696.1|/4.75791e-76/hypothetical protein TcasGA2_TC006367 [Tribolium castaneum]	gi|346705243|dbj|AK377358.1|/5e-66/Bombyx mori mRNA, clone: fwd-17C09	sp|P48778|GOR_PANTR/6e-55/Exonuclease GOR OS=Pan troglodytes GN=REXO1L1 PE=2 SV=3	ame:725324/1e-62/GB14427; uncharacterized LOC725324; K14570 RNA exonuclease 1 [EC:3.1.-.-]	YGR276c/3e-32/---	SM00479/3.0E-38/--	NA
CL323.Contig3_All	3730	0.19	2.11	3.47317	4.91388e-16	5.41553e-15	Up	gi|512892297|ref|XP_004922897.1|/6.27756e-139/PREDICTED: ras suppressor protein 1-like isoform X1 [Bombyx mori] &gt;gi|512892301|ref|XP_004922898.1| PREDICTED: ras suppressor protein 1-like isoform X2 [Bombyx mori] &gt;gi|512892309|ref|XP_004922900.1| PREDICTED: ras suppressor protein 1-like isoform X4 [Bombyx mori]	gi|346710631|dbj|AK382516.1|/1e-86/Bombyx mori mRNA, clone: fdpe19P19	sp|Q5E9C0|RSU1_BOVIN/3e-95/Ras suppressor protein 1 OS=Bos taurus GN=RSU1 PE=2 SV=1	cin:100183941/7e-24/protein scribble homolog; K16175 protein scribble	alr0124_1/9e-23/---	PF13855/5.2E-10/Leucine rich repeat	NA
CL2872.Contig1_All	2028	1.3	14.4	3.46949	3.61014e-55	1.03319e-53	Up	gi|512892146|ref|XP_004922858.1|/0/PREDICTED: rho GTPase-activating protein 26-like [Bombyx mori]	gi|512892145|ref|XM_004922801.1|/1e-158/PREDICTED: Bombyx mori rho GTPase-activating protein 26-like (LOC101740041), mRNA	sp|Q6ZQ82|RHG26_MOUSE/1e-138/Rho GTPase-activating protein 26 OS=Mus musculus GN=Arhgap26 PE=1 SV=3	fca:101082397/7e-131/ARHGAP10; Rho GTPase activating protein 10; K13736 Rho GTPase-activating protein 10	DR2133/1e-09/---	PF03114/8.4E-12/BAR domain	NA
CL994.Contig1_All	3833	0.16	1.77	3.46761	4.8647e-14	4.85243e-13	Up	gi|357618071|gb|EHJ71165.1|/3.08692e-32/myotubularin [Danaus plexippus]	gi|512891890|ref|XM_004922738.1|/2e-24/PREDICTED: Bombyx mori myotubularin-related protein 3-like (LOC101740354), mRNA	sp|B4K982|LST2_DROMO/2e-16/Lateral signaling target protein 2 homolog OS=Drosophila mojavensis GN=GI24295 PE=3 SV=1	pxy:105380596/2e-54/myotubularin-related protein 4; K18082 myotubularin-related protein 3/4 [EC:3.1.3.48 3.1.3.64 3.1.3.95]	XF0818/3e-09/---	NA	NA
Unigene9573_All	1306	0.34	3.75	3.46328	9.3829e-10	7.18323e-09	Up	NA	NA	NA	NA	NA	NA	NA
CL2209.Contig1_All	1877	0.17	1.87	3.45943	1.85966e-07	1.17301e-06	Up	NA	NA	NA	NA	NA	NA	NA
Unigene5470_All	2137	0.35	3.82	3.44815	2.60976e-16	2.90715e-15	Up	gi|512896776|ref|XP_004923991.1|/3.75571e-18/PREDICTED: uncharacterized protein LOC101746935 [Bombyx mori]	NA	NA	NA	NA	PTHR21505/1.0E-21/--	NA
CL2916.Contig1_All	2290	0.27	2.94	3.44478	1.72181e-13	1.662e-12	Up	gi|270017032|gb|EFA13478.1|/1.07362e-63/hypothetical protein TcasGA2_TC012975 [Tribolium castaneum]	NA	NA	mze:101472134/1e-09/extracellular calcium-sensing receptor-like; K04612 calcium-sensing receptor	NA	NA	NA
CL717.Contig16_All	5971	0.07	0.76	3.44057	7.88482e-11	6.51466e-10	Up	gi|357622245|gb|EHJ73802.1|/0/putative Ankyrin repeat domain-containing protein 17 [Danaus plexippus]	gi|512895084|ref|XM_004923531.1|/0.0/PREDICTED: Bombyx mori ankyrin repeat domain-containing protein 17-like (LOC101746836), mRNA	sp|Q9VCA8|ANKHM_DROME/0.0/Ankyrin repeat and KH domain-containing protein mask OS=Drosophila melanogaster GN=mask PE=1 SV=2	bmor:101746836/0.0/ankyrin repeat domain-containing protein 17-like; K16726 ankyrin repeat domain-containing protein 17	all2748/3e-40/---	PS50088/11.995/Ankyrin repeat profile.	NA
Unigene7931_All	731	57.64	624.36	3.43724	0	0	Up	gi|512911176|ref|XP_004927349.1|/2.35095e-81/PREDICTED: heat shock protein Hsp-16.1/Hsp-16.11-like [Bombyx mori]	gi|523430839|gb|KC689794.1|/5e-27/Helicoverpa armigera small heat shock protein G8 mRNA, complete cds	sp|P06582|HSP12_CAEEL/2e-11/Heat shock protein Hsp-16.2 OS=Caenorhabditis elegans GN=hsp-16.2 PE=3 SV=1	bmor:101741436/4e-82/heat shock protein Hsp-12.2-like; K09542 crystallin, alpha B	DR1114/2e-08/---	NA	biological_process:GO:0006950//response to stress;
CL837.Contig1_All	2180	0.77	8.34	3.43712	1.96552e-34	3.89369e-33	Up	gi|389610319|dbj|BAM18771.1|/0/similar to CG4757 [Papilio xuthus]	gi|294846831|gb|FJ997324.1|/6e-20/Helicoverpa armigera clone Hax03 carboxyl/choline esterase CCE024a mRNA, partial cds	sp|P35502|ESTF_MYZPE/1e-73/Esterase FE4 OS=Myzus persicae PE=1 SV=1	dgr:Dgri_GH18170/7e-121/GH18170 gene product from transcript GH18170-RA; K01049 acetylcholinesterase [EC:3.1.1.7]	BS_pnbA/4e-34/---	PF00135/6.0E-129/Carboxylesterase family	NA
Unigene856_All	956	0.25	2.7	3.43296	2.05126e-05	0.000104237	Up	gi|281342144|gb|EFB17728.1|/1.39904e-06/hypothetical protein PANDA_016259 [Ailuropoda melanoleuca]	NA	sp|Q8BTI8|SRRM2_MOUSE/2e-07/Serine/arginine repetitive matrix protein 2 OS=Mus musculus GN=Srrm2 PE=1 SV=3	aml:100474834/2e-07/SRRM2; serine/arginine repetitive matrix 2; K13172 serine/arginine repetitive matrix protein 2	NA	NA	NA
Unigene8643_All	1065	0.44	4.75	3.43235	9.3829e-10	7.18119e-09	Up	gi|357622746|gb|EHJ74151.1|/3.89668e-72/putative zinc finger protein 617 [Danaus plexippus]	NA	sp|Q6ZMW2|ZN782_HUMAN/2e-25/Zinc finger protein 782 OS=Homo sapiens GN=ZNF782 PE=2 SV=1	tca:655937/2e-26/zinc finger protein 2-like; K09228 KRAB domain-containing zinc finger protein	SPAC144.09c/1e-11/---	PS00028/-/Zinc finger C2H2 type domain signature.	NA
CL1857.Contig1_All	508	0.56	6.01	3.42387	6.28862e-06	3.40258e-05	Up	gi|512893632|ref|XP_004923229.1|/3.11638e-10/PREDICTED: RNA-binding protein Musashi homolog Rbp6-like [Bombyx mori]	gi|383275812|dbj|AK406112.1|/8e-53/Bombyx mori mRNA, clone: fprW04F17	sp|Q9VVE5|MSIR6_DROME/6e-08/RNA-binding protein Musashi homolog Rbp6 OS=Drosophila melanogaster GN=Rbp6 PE=2 SV=3	bmor:101742820/6e-11/RNA-binding protein Musashi homolog Rbp6; K14411 RNA-binding protein Musashi	NA	NA	NA
CL118.Contig4_All	3303	0.56	6.01	3.42387	2.18812e-38	4.71673e-37	Up	gi|512894301|ref|XP_004923396.1|/0/PREDICTED: protein sel-1 homolog 1-like [Bombyx mori]	gi|512894300|ref|XM_004923339.1|/1e-127/PREDICTED: Bombyx mori protein sel-1 homolog 1-like (LOC101736558), mRNA	sp|Q9Z2G6|SE1L1_MOUSE/5e-171/Protein sel-1 homolog 1 OS=Mus musculus GN=Sel1l PE=2 SV=2	bmor:101736558/0.0/protein sel-1 homolog 1; K14026 SEL1 protein	ECU11g0430/3e-28/---	PTHR11102:SF55/3.3E-211/--	NA
Unigene17590_All	1032	0.57	6.11	3.42214	9.18866e-12	8.04404e-11	Up	NA	gi|291201242|emb|FP340417.1|/7e-18/87A24_SfBAC_fin, Spodoptera frugiperda BAC, egg DNA	NA	NA	NA	NA	NA
Unigene19455_All	1219	0.19	2.03	3.41741	2.05126e-05	0.000104296	Up	NA	NA	NA	NA	NA	NA	NA
Unigene214_All	1759	0.11	1.17	3.41093	2.4268e-05	0.000121961	Up	NA	NA	NA	NA	NA	NA	NA
Unigene19419_All	1420	0.23	2.43	3.40125	3.5055e-07	2.16296e-06	Up	gi|357628058|gb|EHJ77519.1|/2.04742e-72/hypothetical protein KGM_15294 [Danaus plexippus]	NA	sp|O95996|APC2_HUMAN/2e-10/Adenomatous polyposis coli protein 2 OS=Homo sapiens GN=APC2 PE=1 SV=1	cel:CELE_F28D9.1/6e-13/rsr-1; SR protein related; K13171 serine/arginine repetitive matrix protein 1	DRA0212/2e-09/---	NA	NA
CL1065.Contig1_All	1195	0.29	3.06	3.39941	1.85966e-07	1.17273e-06	Up	gi|2055275|dbj|BAA19775.1|/1.46854e-17/Gag protein [Bombyx mori]	NA	sp|Q55EQ3|Y9086_DICDI/4e-06/Uncharacterized abhydrolase domain-containing protein DDB_G0269086 OS=Dictyostelium discoideum GN=DDB_G0269086 PE=1 SV=2	lcm:102358517/1e-06/NUMA1; nuclear mitotic apparatus protein 1; K16808 nuclear mitotic apparatus protein 1	NA	NA	NA
Unigene10762_All	1739	0.88	9.28	3.39855	6.26444e-30	1.10872e-28	Up	NA	gi|254681435|gb|GQ150810.1|/3e-24/Homoeosoma nebulella microsatellite ESM116 sequence	NA	NA	NA	NA	NA
Unigene2583_All	853	0.72	7.55	3.39041	1.7294e-11	1.48925e-10	Up	gi|557193428|emb|CDJ59124.1|/1.89171e-09/PHD-finger domain-containing protein, putative [Eimeria maxima]	NA	sp|Q5R5Q2|SRRM1_PONAB/2e-07/Serine/arginine repetitive matrix protein 1 OS=Pongo abelii GN=SRRM1 PE=2 SV=1	ccw:104696066/5e-08/basic proline-rich protein-like; K05747 Wiskott-Aldrich syndrome protein	NA	NA	NA
Unigene17827_All	483	0.64	6.7	3.38802	2.05126e-05	0.000104257	Up	gi|545810572|ref|XP_005654785.1|/1.01383e-06/PREDICTED: collagen alpha-1(I) chain-like [Sus scrofa]	NA	NA	NA	NA	NA	NA
Unigene1542_All	913	0.26	2.72	3.38702	3.88048e-05	0.000190463	Up	gi|512933899|ref|XP_004932905.1|/1.92979e-143/PREDICTED: uncharacterized protein LOC101738865 isoform X2 [Bombyx mori]	gi|346709333|dbj|AK382412.1|/4e-65/Bombyx mori mRNA, clone: fdpe17C04	sp|Q7SYL3|SIAH2_DANRE/2e-10/E3 ubiquitin-protein ligase Siah2 OS=Danio rerio GN=siah2l PE=2 SV=2	tca:660139/3e-11/E3 ubiquitin-protein ligase Siah1-like; K04506 E3 ubiquitin-protein ligase SIAH1 [EC:2.3.2.27]	NA	PF03145/5.8E-12/Seven in absentia protein family	NA
Unigene8358_All	3279	0.47	4.91	3.38499	4.32576e-31	7.88425e-30	Up	gi|512934030|ref|XP_004932935.1|/4.17271e-131/PREDICTED: uncharacterized protein PF11_0213-like [Bombyx mori]	gi|512934029|ref|XM_004932878.1|/3e-07/PREDICTED: Bombyx mori uncharacterized LOC101743566 (LOC101743566), mRNA	sp|Q75JC9|Y8484_DICDI/8e-34/Uncharacterized protein DDB_G0271670 OS=Dictyostelium discoideum GN=DDB_G0271670 PE=4 SV=1	ccw:104686354/5e-44/RPGR; retinitis pigmentosa GTPase regulator; K19607 X-linked retinitis pigmentosa GTPase regulator	YLR106c/4e-22/---	NA	NA
Unigene18254_All	4385	0.86	8.97	3.3827	8.96808e-75	3.28244e-73	Up	gi|512915246|ref|XP_004928342.1|/2.17478e-138/PREDICTED: mitochondrial genome maintenance exonuclease 1-like isoform X1 [Bombyx mori]	gi|512915249|ref|XM_004928286.1|/7e-52/PREDICTED: Bombyx mori mitochondrial genome maintenance exonuclease 1-like (LOC101746665), transcript variant X2, mRNA	sp|Q9BQP7|MGME1_HUMAN/1e-36/Mitochondrial genome maintenance exonuclease 1 OS=Homo sapiens GN=MGME1 PE=1 SV=1	bmor:101746665/3e-139/mitochondrial genome maintenance exonuclease 1-like; K19465 mitochondrial genome maintenance exonuclease 1 [EC:3.1.-.-]	NA	PTHR31340/3.4E-73/--	NA
Unigene18388_All	1474	0.15	1.56	3.37851	3.88048e-05	0.000190498	Up	gi|512896116|ref|XP_004923833.1|/7.70643e-163/PREDICTED: hemicentin-1-like [Bombyx mori]	gi|512896115|ref|XM_004923776.1|/2e-09/PREDICTED: Bombyx mori hemicentin-1-like (LOC101741619), mRNA	sp|Q96RW7|HMCN1_HUMAN/9e-34/Hemicentin-1 OS=Homo sapiens GN=HMCN1 PE=1 SV=2	pxy:105392367/1e-117/hemicentin-1-like; K17341 hemicentin	NA	PTHR19897/7.9E-35/--	NA
Unigene10076_All	1212	2.15	22.27	3.37269	1.26201e-46	3.16115e-45	Up	gi|512930986|ref|XP_004932196.1|/5.86603e-155/PREDICTED: serine/threonine-protein kinase unc-51-like isoform X2 [Bombyx mori]	gi|512930985|ref|XM_004932139.1|/5e-96/PREDICTED: Bombyx mori serine/threonine-protein kinase unc-51-like (LOC101745443), transcript variant X2, mRNA	sp|O70405|ULK1_MOUSE/5e-93/Serine/threonine-protein kinase ULK1 OS=Mus musculus GN=Ulk1 PE=1 SV=1	pxy:105387493/3e-163/serine/threonine-protein kinase unc-51; K08269 serine/threonine-protein kinase ULK/ATG1 [EC:2.7.11.1]	ECU01g0630/2e-29/---	SM00220/1.1E-89/Serine/Threonine protein kinases, catalytic domain	NA
CL3159.Contig2_All	1855	0.32	3.31	3.37069	2.58222e-12	2.33189e-11	Up	NA	NA	NA	NA	NA	NA	NA
Unigene9112_All	832	0.59	6.1	3.37002	3.32758e-09	2.45122e-08	Up	NA	NA	NA	NA	NA	NA	NA
CL731.Contig4_All	1482	1.5	15.44	3.36364	1.0578e-40	2.4055e-39	Up	gi|114052190|ref|NP_001040227.1|/1.46332e-177/Wnt inhibitory factor 1 precursor [Bombyx mori] &gt;gi|87248443|gb|ABD36274.1| Wnt inhibitory factor 1 precursor [Bombyx mori]	gi|346712991|dbj|AK386082.1|/1e-94/Bombyx mori mRNA, clone: fphe19P12	sp|Q9W3W5|WIF1_DROME/1e-107/Protein shifted OS=Drosophila melanogaster GN=shf PE=1 SV=2	bmor:692919/2e-178/Wnt inhibitory factor 1 precursor; K01691 WNT inhibitory factor 1	NA	PS50814/40.445/WIF domain profile.	NA
Unigene5214_All	1917	0.78	8.02	3.36206	1.44352e-28	2.46249e-27	Up	gi|512935158|ref|XP_004933206.1|/3.29935e-119/PREDICTED: forkhead box protein F2-like [Bombyx mori]	gi|512935157|ref|XM_004933149.1|/2e-53/PREDICTED: Bombyx mori forkhead box protein F2-like (LOC101741693), mRNA	sp|Q12947|FOXF2_HUMAN/3e-59/Forkhead box protein F2 OS=Homo sapiens GN=FOXF2 PE=1 SV=2	bmor:101741693/1e-120/forkhead box protein F1-A-like; K09399 forkhead box protein F	SPBC4C3.05/5e-21/---	PTHR11829:SF125/3.1E-94/--	NA
Unigene5809_All	927	0.26	2.67	3.36026	3.88048e-05	0.000190428	Up	NA	NA	NA	NA	NA	NA	NA
CL2405.Contig1_All	1896	0.2	2.04	3.3505	2.73754e-08	1.85551e-07	Up	gi|512893140|ref|XP_004923107.1|/3.76367e-83/PREDICTED: uncharacterized protein LOC101745853 [Bombyx mori]	NA	NA	api:100162896/2e-28/WD and tetratricopeptide repeats protein 1-like; K11807 WD and tetratricopeptide repeats protein 1	NA	PTHR22955:SF3/4.9E-43/--	NA
CL35.Contig4_All	2871	0.25	2.55	3.3505	2.13654e-14	2.16895e-13	Up	gi|512893226|ref|XP_004923129.1|/0/PREDICTED: calpain-B isoform X4 [Bombyx mori] &gt;gi|512893230|ref|XP_004923130.1| PREDICTED: calpain-B isoform X5 [Bombyx mori]	gi|512893229|ref|XM_004923073.1|/0.0/PREDICTED: Bombyx mori calpain protein (LOC100127019), transcript variant X5, mRNA	sp|Q9VT65|CANB_DROME/0.0/Calpain-B OS=Drosophila melanogaster GN=CalpB PE=1 SV=2	bmor:100127019/0.0/calpain protein; K08585 calpain, invertebrate [EC:3.4.22.-]	NA	SM00230/2.2E-193/Calpain-like thiol protease family.	NA
CL864.Contig2_All	857	1.17	11.9	3.34638	3.31476e-17	3.85199e-16	Up	NA	NA	NA	NA	NA	NA	NA
CL311.Contig1_All	851	1.03	10.42	3.33864	3.25786e-15	3.44644e-14	Up	gi|551512868|ref|XP_005807948.1|/3.54629e-06/PREDICTED: probable helicase with zinc finger domain-like [Xiphophorus maculatus]	gi|15877683|emb|AJ333265.1|/5e-09/Homo sapiens genomic sequence surrounding NotI site, clone NL1-YB19RS	sp|Q3UMQ8|NAF1_MOUSE/2e-06/H/ACA ribonucleoprotein complex non-core subunit NAF1 OS=Mus musculus GN=Naf1 PE=1 SV=2	cfo:105257009/2e-06/WAS protein family homolog 1; K18461 WAS protein family homolog 1	NA	NA	NA
CL2630.Contig2_All	2291	0.26	2.63	3.33848	1.3659e-12	1.24815e-11	Up	gi|357628103|gb|EHJ77546.1|/0/ribonucleoside-diphosphate reductase small chain [Danaus plexippus]	gi|389613573|dbj|AK404052.1|/9e-84/Papilio xuthus mRNA for ribonucleoside diphosphate reductase small subunit, complete cds, sequence id: Px-2517, expressed in epidermis	sp|P48592|RIR2_DROME/5e-162/Ribonucleoside-diphosphate reductase subunit M2 OS=Drosophila melanogaster GN=RnrS PE=1 SV=2	pxy:105382587/0.0/ribonucleoside-diphosphate reductase subunit M2; K10808 ribonucleoside-diphosphate reductase subunit M2 [EC:1.17.4.1]	SPBC25D12.04/4e-123/---	PTHR23409:SF20/1.3E-251/--	biological_process:GO:0009186//deoxyribonucleoside diphosphate metabolic process;GO:0055114//oxidation-reduction process;cellular_component:GO:0005971//ribonucleoside-diphosphate reductase complex;molecular_function:GO:0004748//ribonucleoside-diphosphate reductase activity, thioredoxin disulfide as acceptor;GO:0046914//transition metal ion binding;
CL2221.Contig1_All	622	0.44	4.45	3.33823	3.88048e-05	0.000190359	Up	NA	NA	NA	NA	NA	NA	NA
Unigene19309_All	1170	0.19	1.92	3.33703	7.31448e-05	0.00034619	Up	NA	NA	NA	NA	NA	NA	NA
CL3014.Contig3_All	1752	0.4	4.03	3.33271	9.1581e-14	9.00151e-13	Up	NA	NA	NA	NA	NA	NA	NA
Unigene1541_All	1635	0.4	4.02	3.32912	1.13482e-12	1.04301e-11	Up	gi|512896638|ref|XP_004923959.1|/7.79485e-117/PREDICTED: F-box/LRR-repeat protein 15-like [Bombyx mori]	gi|512896637|ref|XM_004923902.1|/4e-08/PREDICTED: Bombyx mori F-box/LRR-repeat protein 15-like (LOC101742147), mRNA	sp|E6ZHJ8|FXL15_DICLA/6e-29/F-box/LRR-repeat protein 15 OS=Dicentrarchus labrax GN=fbxl15 PE=3 SV=1	pxy:105395155/5e-113/F-box/LRR-repeat protein 15-like; K10281 F-box and leucine-rich repeat protein 15	NA	PTHR23125/1.9E-36/--	NA
Unigene8197_All	622	2.84	28.49	3.32649	1.37949e-26	2.22621e-25	Up	NA	gi|537802620|gb|KF234079.1|/0.0/Glyphodes quadrimaculalis mitochondrion, complete genome	NA	NA	NA	NA	NA
Unigene17461_All	1369	0.32	3.21	3.32643	1.17065e-08	8.22479e-08	Up	gi|665818208|ref|XP_008557920.1|/3.76366e-92/PREDICTED: uncharacterized protein LOC103578568 [Microplitis demolitor]	NA	NA	NA	NA	NA	NA
CL870.Contig1_All	1377	0.66	6.61	3.32411	1.16228e-16	1.32266e-15	Up	gi|389610121|dbj|BAM18672.1|/4.52401e-170/inositol 1 [Papilio xuthus]	gi|389615370|dbj|AK405310.1|/1e-84/Papilio polytes mRNA for inositol 1, partial cds, sequence id: Pp-0908, expressed in epidermis	sp|P23677|IP3KA_HUMAN/5e-59/Inositol-trisphosphate 3-kinase A OS=Homo sapiens GN=ITPKA PE=1 SV=1	tca:661862/6e-111/inositol-trisphosphate 3-kinase A; K00911 1D-myo-inositol-triphosphate 3-kinase [EC:2.7.1.127]	NA	PTHR12400:SF42/1.0E-103/--	NA
CL357.Contig2_All	1623	0.38	3.8	3.32193	2.58222e-12	2.3311e-11	Up	gi|357615086|gb|EHJ69458.1|/3.44225e-50/hypothetical protein KGM_11772 [Danaus plexippus]	gi|512911840|ref|XM_004927453.1|/6e-07/PREDICTED: Bombyx mori uncharacterized LOC101745338 (LOC101745338), mRNA	sp|Q75JC9|Y8484_DICDI/1e-14/Uncharacterized protein DDB_G0271670 OS=Dictyostelium discoideum GN=DDB_G0271670 PE=4 SV=1	xtr:779458/2e-10/mki67, kia; marker of proliferation Ki-67; K17582 antigen KI-67	Rv3876/2e-09/---	NA	NA
Unigene1895_All	918	85.93	851.23	3.30832	0	0	Up	gi|56462326|gb|AAV91446.1|/1.3077e-30/hypothetical protein 33 [Lonomia obliqua]	gi|441481886|gb|JQ744272.1|/1e-59/Helicoverpa armigera nuclear protein 1 (NP1) mRNA, complete cds	sp|Q9WTK0|NUPR1_MOUSE/4e-06/Nuclear protein 1 OS=Mus musculus GN=Nupr1 PE=2 SV=1	pxy:105392095/2e-29/nuclear protein 1; K15626 nuclear protein, 1	NA	PF10195/3.0E-33/DNA-binding nuclear phosphoprotein p8	NA
CL2511.Contig1_All	2629	1.14	11.23	3.30025	2.55292e-54	7.22173e-53	Up	gi|512910596|ref|XP_004927211.1|/1.42827e-179/PREDICTED: epsin-1-like [Bombyx mori]	gi|512910595|ref|XM_004927154.1|/1e-103/PREDICTED: Bombyx mori epsin-1-like (LOC101740327), mRNA	sp|Q9Z1Z3|EPN2_RAT/7e-102/Epsin-2 OS=Rattus norvegicus GN=Epn2 PE=1 SV=1	bmor:101740327/2e-180/epsin-1; K12471 epsin	CC0042/4e-08/---	SM00726/0.055/Ubiquitin-interacting motif.	NA
CL363.Contig10_All	3151	0.28	2.74	3.29068	3.31476e-17	3.85366e-16	Up	gi|357614423|gb|EHJ69072.1|/6.33208e-28/hypothetical protein KGM_16460 [Danaus plexippus]	NA	NA	NA	NA	SM00714/0.0065/Possible membrane-associated motif in LPS-induced tumor necrosis factor alpha factor (LITAF), also known as PIG7, and other animal proteins.	NA
CL840.Contig2_All	1600	0.32	3.13	3.29002	2.62628e-10	2.09154e-09	Up	gi|270017090|gb|EFA13536.1|/1.34209e-14/hypothetical protein TcasGA2_TC005054 [Tribolium castaneum]	NA	NA	NA	NA	NA	NA
CL2425.Contig1_All	2596	0.24	2.33	3.27922	7.38018e-12	6.49041e-11	Up	gi|260234113|dbj|BAI44279.1|/0/cysteine proteinase inhibitor precursor [Manduca sexta] &gt;gi|261336196|dbj|BAH59606.2| cysteine proteinase inhibitor precursor [Manduca sexta]	gi|261336195|dbj|AB242821.2|/3e-22/Manduca sexta CPI mRNA for cysteine proteinase inhibitor precursor, complete cds	sp|Q9R013|CATF_MOUSE/5e-89/Cathepsin F OS=Mus musculus GN=Ctsf PE=2 SV=1	pxy:105390473/0.0/uncharacterized LOC105390473; K01373 cathepsin F [EC:3.4.22.41]	AF1946_2/5e-17/---	PF00031/1.3E-8/Cystatin domain	biological_process:GO:0006508//proteolysis;molecular_function:GO:0008234//cysteine-type peptidase activity;GO:0004869//cysteine-type endopeptidase inhibitor activity;
CL128.Contig2_All	1832	0.53	5.14	3.2777	1.44542e-17	1.71298e-16	Up	gi|558413433|dbj|BAO05324.1|/0/LIM-domain binding protein [Bombyx mori]	gi|346707824|dbj|AK378116.1|/0.0/Bombyx mori mRNA, clone: fmgV02H05	sp|Q9W676|LDB2_CHICK/7e-134/LIM domain-binding protein 2 OS=Gallus gallus GN=LDB2 PE=2 SV=1	bmor:101742826/0.0/Ldb; LIM domain-binding protein 2; K15617 LIM domain-binding protein 1	RSc1191/3e-07/---	PF01803/2.2E-63/LIM-domain binding protein	NA
CL252.Contig1_All	911	3.12	30.02	3.26631	3.47844e-44	8.37753e-43	Up	NA	NA	NA	NA	NA	NA	NA
CL1995.Contig1_All	1428	0.18	1.73	3.2647	2.05126e-05	0.000104335	Up	gi|357625823|gb|EHJ76129.1|/2.20225e-82/putative multi-sex-combs protein [Danaus plexippus]	NA	sp|Q4R627|LARP7_MACFA/2e-13/La-related protein 7 OS=Macaca fascicularis GN=LARP7 PE=2 SV=1	bmor:101740326/1e-79/la-related protein 7; K15191 La-related protein 7	NA	NA	NA
Unigene19269_All	1790	0.3	2.88	3.26303	3.98322e-10	3.13049e-09	Up	NA	NA	NA	NA	NA	NA	NA
Unigene22556_All	1310	0.26	2.49	3.25956	1.2358e-06	7.24304e-06	Up	gi|512919347|ref|XP_004929353.1|/2.56908e-167/PREDICTED: lipase 3-like [Bombyx mori]	gi|512919346|ref|XM_004929296.1|/9e-24/PREDICTED: Bombyx mori lipase 3-like (LOC101738896), mRNA	sp|O46107|LIP1_DROME/5e-92/Lipase 1 OS=Drosophila melanogaster GN=Lip1 PE=2 SV=2	bmor:101738896/4e-168/lipase 3-like; K01052 lysosomal acid lipase/cholesteryl ester hydrolase [EC:3.1.1.13]	SPBC16A3.12c/1e-41/---	PTHR11005/4.1E-182/--	NA
Unigene1902_All	760	16.81	160.98	3.25949	8.67048e-182	7.38143e-180	Up	gi|512896232|ref|XP_004923862.1|/1.26334e-72/PREDICTED: protein lethal(2)essential for life-like [Bombyx mori]	NA	sp|P82147|L2EFL_DROME/6e-29/Protein lethal(2)essential for life OS=Drosophila melanogaster GN=l(2)efl PE=1 SV=1	bmor:101736652/2e-73/protein lethal(2)essential for life-like; K09542 crystallin, alpha B	NA	PR00299/3.4E-21/Alpha crystallin signature	NA
CL719.Contig2_All	3883	0.47	4.49	3.25598	1.98946e-32	3.75319e-31	Up	gi|512896164|ref|XP_004923845.1|/0/PREDICTED: uncharacterized protein LOC101743771 [Bombyx mori]	gi|512896163|ref|XM_004923788.1|/1e-108/PREDICTED: Bombyx mori uncharacterized LOC101743771 (LOC101743771), mRNA	sp|O43182|RHG06_HUMAN/3e-48/Rho GTPase-activating protein 6 OS=Homo sapiens GN=ARHGAP6 PE=1 SV=3	crg:105320816/1e-19/unconventional myosin-IXa-like; K10360 myosin IX	DRA0332/4e-08/---	PF00620/6.2E-42/RhoGAP domain	NA
Unigene19152_All	1333	0.33	3.14	3.25023	4.08218e-08	2.71963e-07	Up	NA	NA	NA	NA	NA	NA	NA
CL181.Contig1_All	3939	1.07	10.17	3.24864	3.39964e-73	1.22106e-71	Up	NA	NA	NA	NA	NA	NA	NA
Unigene3473_All	1032	0.57	5.4	3.24393	3.98322e-10	3.12957e-09	Up	NA	NA	NA	NA	NA	NA	NA
CL2293.Contig2_All	1603	0.65	6.15	3.24207	4.15754e-18	5.05862e-17	Up	gi|512931094|ref|XP_004932223.1|/1.58857e-132/PREDICTED: prostaglandin reductase 1-like [Bombyx mori]	NA	sp|Q3SZJ4|PTGR1_BOVIN/9e-72/Prostaglandin reductase 1 OS=Bos taurus GN=PTGR1 PE=2 SV=1	bmor:101737085/2e-133/prostaglandin reductase 1-like; K13948 prostaglandin reductase 1 [EC:1.3.1.74 1.3.1.48]	BS_yfmJ/6e-63/---	PF00107/1.0E-19/Zinc-binding dehydrogenase	NA
CL2869.Contig2_All	1734	0.23	2.17	3.23799	5.19618e-08	3.42785e-07	Up	NA	NA	NA	NA	NA	NA	NA
Unigene6122_All	1050	0.33	3.11	3.23638	2.3104e-06	1.311e-05	Up	gi|51039033|gb|AAT94286.1|/2.74672e-62/lysozyme II [Pieris rapae]	gi|206598480|gb|FJ188380.1|/3e-26/Spodoptera litura lysozyme mRNA, complete cds	sp|P50718|LYS_TRINI/8e-57/Lysozyme OS=Trichoplusia ni PE=2 SV=1	bmor:693015/2e-52/Lzm, BmLys; lysozyme (EC:3.2.1.17); K13915 lysozyme C [EC:3.2.1.17]	NA	NA	NA
Unigene17946_All	2235	0.23	2.16	3.23133	1.379e-09	1.0409e-08	Up	gi|77403694|dbj|BAE46429.1|/1.35059e-58/ORF2-encoded protein [Danio rerio]	NA	sp|Q95SX7|RTBS_DROME/3e-30/Probable RNA-directed DNA polymerase from transposon BS OS=Drosophila melanogaster GN=RTase PE=2 SV=1	pxy:105392943/2e-32/uncharacterized LOC105392943; K00030 isocitrate dehydrogenase (NAD+) [EC:1.1.1.41]	NA	PTHR19446/2.3E-88/--	NA
Unigene4191_All	5536	1.08	10.11	3.22668	9.83428e-102	4.66599e-100	Up	NA	gi|379046533|gb|HM046618.2|/0.0/Spodoptera litura ecdysone receptor A (EcRA) mRNA, complete cds	NA	NA	NA	NA	NA
Unigene22656_All	1198	0.19	1.77	3.21968	0.000137332	0.000625974	Up	gi|357614751|gb|EHJ69252.1|/1.45053e-73/hypothetical protein KGM_08005 [Danaus plexippus]	NA	sp|P41731|CD63_MOUSE/8e-06/CD63 antigen OS=Mus musculus GN=Cd63 PE=1 SV=2	aga:AgaP_AGAP011342/7e-07/AGAP011342-PA; K17352 tetraspanin-11	NA	NA	NA
Unigene21736_All	987	0.24	2.23	3.21594	0.000137332	0.000626186	Up	NA	NA	NA	NA	NA	NA	NA
CL2053.Contig2_All	971	0.26	2.41	3.21245	7.31448e-05	0.000346129	Up	NA	NA	NA	NA	NA	NA	NA
Unigene18135_All	2251	0.19	1.76	3.2115	4.08218e-08	2.72098e-07	Up	gi|512922979|ref|XP_004930248.1|/6.73897e-74/PREDICTED: piggyBac transposable element-derived protein 4-like [Bombyx mori]	NA	sp|Q96DM1|PGBD4_HUMAN/2e-69/PiggyBac transposable element-derived protein 4 OS=Homo sapiens GN=PGBD4 PE=2 SV=3	tsp:Tsp_02148/2e-27/7 transmembrane receptor; K04615 gamma-aminobutyric acid type B receptor	NA	PF13842/2.6E-4/DDE_Tnp_1-like zinc-ribbon	NA
Unigene18199_All	804	0.31	2.87	3.21071	0.000137332	0.00062608	Up	gi|357607680|gb|EHJ65635.1|/1.28464e-49/zinc finger protein 846 [Danaus plexippus]	gi|543273579|ref|XM_005425631.1|/5e-06/PREDICTED: Geospiza fortis zinc finger and BTB domain containing 11 (ZBTB11), mRNA	sp|Q13106|ZN154_HUMAN/2e-27/Zinc finger protein 154 OS=Homo sapiens GN=ZNF154 PE=2 SV=3	fca:105261204/1e-27/zinc finger protein 154-like; K09228 KRAB domain-containing zinc finger protein	ECU03g0790/3e-09/---	PS00028/-/Zinc finger C2H2 type domain signature.	NA
CL1384.Contig1_All	1877	0.44	4.07	3.20945	1.14288e-14	1.1744e-13	Up	gi|587759664|gb|AHK12775.1|/9.93914e-137/spermidine synthase [Antheraea pernyi]	gi|512899764|ref|XM_004924670.1|/1e-17/PREDICTED: Bombyx mori spermidine synthase-like (LOC101742094), transcript variant X2, mRNA	sp|Q64674|SPEE_MOUSE/3e-94/Spermidine synthase OS=Mus musculus GN=Srm PE=2 SV=1	bmor:101742094/2e-137/spermidine synthase; K00797 spermidine synthase [EC:2.5.1.16]	SPBC12C2.07c/4e-79/---	PS51006/96.708/Polyamine biosynthesis (PABS) domain profile.	NA
Unigene18519_All	1331	0.17	1.57	3.20716	0.000137332	0.000626399	Up	NA	NA	NA	NA	NA	NA	NA
CL3127.Contig1_All	2694	0.38	3.5	3.20328	1.13375e-17	1.35016e-16	Up	NA	NA	NA	NA	NA	NA	NA
CL752.Contig1_All	2185	5.15	47.17	3.19523	6.40486e-176	5.18987e-174	Up	gi|112983458|ref|NP_001036889.1|/0/farnesyl pyrophosphate syntase [Bombyx mori] &gt;gi|15991313|dbj|BAB69490.1| farnesyl pyrophosphate syntase [Bombyx mori]	gi|63103162|gb|AY954921.1|/2e-66/Mythimna unipuncta farnesyl diphosphate synthase mRNA, complete cds	sp|P08836|FPPS_CHICK/3e-88/Farnesyl pyrophosphate synthase OS=Gallus gallus GN=FDPS PE=1 SV=2	bmor:692433/0.0/Fps, BmFPS; farnesyl pyrophosphate syntase; K00787 farnesyl diphosphate synthase [EC:2.5.1.1 2.5.1.10]	YJL167w/9e-70/---	PF00348/6.3E-61/Polyprenyl synthetase	biological_process:GO:0008299//isoprenoid biosynthetic process;molecular_function:GO:0016740//transferase activity;
Unigene22667_All	936	0.26	2.38	3.19438	0.000137332	0.000625868	Up	gi|512929463|ref|XP_004931827.1|/1.02876e-123/PREDICTED: protein msta, isoform A-like [Bombyx mori]	NA	sp|P83501|MSTAB_DROME/1e-07/Protein msta, isoform B OS=Drosophila melanogaster GN=msta PE=3 SV=2	dsi:Dsim_GD11032/2e-16/GD11032 gene product from transcript GD11032-RA; K11848 ubiquitin carboxyl-terminal hydrolase 20/33 [EC:3.4.19.12]	NA	PTHR12197:SF84/4.4E-73/--	NA
Unigene5327_All	1750	0.8	7.32	3.19377	8.20054e-23	1.188e-21	Up	NA	NA	NA	NA	NA	NA	NA
CL676.Contig1_All	2435	1.14	10.41	3.19086	2.911e-45	7.1714e-44	Up	gi|512924106|ref|XP_004930517.1|/0/PREDICTED: uncharacterized protein LOC101739469 [Bombyx mori]	gi|512924105|ref|XM_004930460.1|/1e-122/PREDICTED: Bombyx mori uncharacterized LOC101739469 (LOC101739469), mRNA	sp|P49803|RGS7_RAT/8e-94/Regulator of G-protein signaling 7 OS=Rattus norvegicus GN=Rgs7 PE=2 SV=2	bmor:101739469/0.0/uncharacterized LOC101739469; K16449 regulator of G-protein signaling	NA	PR01301/2.0E-23/Regulator of G protein signalling (RGS) protein signature	NA
CL731.Contig1_All	1395	1.68	15.34	3.19077	3.3029e-36	6.77246e-35	Up	gi|114052190|ref|NP_001040227.1|/0/Wnt inhibitory factor 1 precursor [Bombyx mori] &gt;gi|87248443|gb|ABD36274.1| Wnt inhibitory factor 1 precursor [Bombyx mori]	gi|114052189|ref|NM_001046762.1|/1e-105/Bombyx mori Wnt inhibitory factor 1 precursor (LOC692919), mRNA	sp|Q9W3W5|WIF1_DROME/9e-110/Protein shifted OS=Drosophila melanogaster GN=shf PE=1 SV=2	bmor:692919/0.0/Wnt inhibitory factor 1 precursor; K01691 WNT inhibitory factor 1	NA	PS01186/-/EGF-like domain signature 2.	NA
CL1457.Contig3_All	3949	0.71	6.47	3.18787	1.06741e-46	2.67617e-45	Up	gi|512920396|ref|XP_004929622.1|/0/PREDICTED: tyrosine-protein phosphatase non-receptor type 9-like [Bombyx mori]	gi|512920395|ref|XM_004929565.1|/1e-138/PREDICTED: Bombyx mori tyrosine-protein phosphatase non-receptor type 9-like (LOC101744807), mRNA	sp|O35239|PTN9_MOUSE/4e-74/Tyrosine-protein phosphatase non-receptor type 9 OS=Mus musculus GN=Ptpn9 PE=1 SV=2	bmor:101744807/0.0/tyrosine-protein phosphatase non-receptor type 9; K18038 tyrosine-protein phosphatase non-receptor type 9 [EC:3.1.3.48]	SPAC11E3.09/4e-24/---	PS00383/-/Tyrosine specific protein phosphatases active site.	molecular_function:GO:0016787//hydrolase activity;
Unigene7194_All	537	1.08	9.84	3.18763	4.08218e-08	2.72031e-07	Up	gi|357621976|gb|EHJ73612.1|/7.39185e-14/hypothetical protein KGM_19255 [Danaus plexippus]	NA	NA	NA	NA	NA	NA
CL72.Contig3_All	2111	0.43	3.91	3.18476	1.40963e-15	1.51991e-14	Up	gi|357603462|gb|EHJ63791.1|/2.69064e-129/putative tyrosine-protein kinase pr2 [Danaus plexippus]	NA	sp|Q9I7F7|PR2_DROME/2e-31/Tyrosine-protein kinase PR2 OS=Drosophila melanogaster GN=PR2 PE=1 SV=3	NA	NA	NA	NA
Unigene314_All	1140	0.3	2.72	3.18057	4.30606e-06	2.38112e-05	Up	gi|512902220|ref|XP_004925322.1|/4.11846e-22/PREDICTED: uncharacterized protein LOC101737721 [Bombyx mori]	NA	NA	NA	NA	PF05485/6.4E-8/THAP domain	NA
CL154.Contig2_All	5080	1.73	15.62	3.17455	1.02694e-141	6.83832e-140	Up	gi|512910922|ref|XP_004927290.1|/0/PREDICTED: uncharacterized protein LOC101742687 [Bombyx mori]	gi|346713502|dbj|AK388394.1|/1e-105/Bombyx mori mRNA, clone: fwd-30O18	sp|Q9UQ35|SRRM2_HUMAN/4e-11/Serine/arginine repetitive matrix protein 2 OS=Homo sapiens GN=SRRM2 PE=1 SV=2	shr:100929802/1e-13/SRRM2; serine/arginine repetitive matrix 2; K13172 serine/arginine repetitive matrix protein 2	DR0479/6e-06/---	PTHR20893:SF2/7.3E-156/--	NA
Unigene932_All	3183	0.35	3.14	3.16534	1.37618e-18	1.70924e-17	Up	gi|641655811|ref|XP_008179735.1|/4.25254e-173/PREDICTED: zinc finger MYM-type protein 1-like [Acyrthosiphon pisum]	NA	sp|Q5SVZ6|ZMYM1_HUMAN/3e-26/Zinc finger MYM-type protein 1 OS=Homo sapiens GN=ZMYM1 PE=2 SV=1	api:100159206/2e-26/polyadenylate-binding protein-like; K13126 polyadenylate-binding protein	NA	PF05699/4.1E-7/hAT family C-terminal dimerisation region	NA
CL2757.Contig1_All	1898	165.77	1482.22	3.1605	0	0	Up	gi|512889959|ref|XP_004922416.1|/9.54879e-95/PREDICTED: 39S ribosomal protein L13, mitochondrial-like [Bombyx mori]	gi|512889958|ref|XM_004922359.1|/4e-36/PREDICTED: Bombyx mori 39S ribosomal protein L13, mitochondrial-like (LOC101737803), mRNA	sp|Q9VJ38|RM13_DROME/4e-76/39S ribosomal protein L13, mitochondrial OS=Drosophila melanogaster GN=mRpL13 PE=2 SV=2	bmor:101737803/1e-95/39S ribosomal protein L13, mitochondrial; K02871 large subunit ribosomal protein L13	aq_1877/5e-14/---	NA	biological_process:GO:0006412//translation;cellular_component:GO:0005840//ribosome;molecular_function:GO:0003735//structural constituent of ribosome;
CL1226.Contig2_All	2656	0.57	5.08	3.15579	8.62488e-25	1.32587e-23	Up	NA	NA	NA	NA	NA	NA	NA
Unigene2030_All	873	0.42	3.74	3.15458	4.30606e-06	2.38161e-05	Up	NA	NA	NA	NA	NA	NA	NA
CL941.Contig2_All	4886	3.98	35.32	3.14965	5.49892e-302	7.99632e-300	Up	gi|512927795|ref|XP_004931424.1|/0/PREDICTED: pollen-specific leucine-rich repeat extensin-like protein 1-like [Bombyx mori]	gi|512927794|ref|XM_004931367.1|/3e-11/PREDICTED: Bombyx mori pollen-specific leucine-rich repeat extensin-like protein 1-like (LOC101745258), mRNA	sp|Q869W0|HBX2_DICDI/8e-14/Homeobox protein 2 OS=Dictyostelium discoideum GN=hbx2 PE=2 SV=1	fab:101817622/3e-17/SRRM1; serine/arginine repetitive matrix 1; K13171 serine/arginine repetitive matrix protein 1	Rv3876/1e-08/---	NA	NA
CL283.Contig1_All	6657	0.76	6.74	3.14868	2.47458e-80	9.67604e-79	Up	gi|512931435|ref|XP_004932302.1|/0/PREDICTED: sarcolemmal membrane-associated protein-like [Bombyx mori]	gi|512931434|ref|XM_004932245.1|/1e-122/PREDICTED: Bombyx mori sarcolemmal membrane-associated protein-like (LOC101737124), mRNA	sp|Q28623|SLMAP_RABIT/2e-48/Sarcolemmal membrane-associated protein OS=Oryctolagus cuniculus GN=SLMAP PE=1 SV=2	dan:Dana_GF22729/4e-28/GF22729 gene product from transcript GF22729-RA; K08805 doublecortin-like kinase 1/2 [EC:2.7.11.1]	SPBC3H7.13/3e-10/---	PS50006/14.087/Forkhead-associated (FHA) domain profile.	NA
Unigene7169_All	1221	0.37	3.28	3.1481	1.40975e-07	8.97637e-07	Up	gi|357630377|gb|EHJ78538.1|/1.14659e-174/hypothetical protein KGM_16416 [Danaus plexippus]	gi|512919890|ref|XM_004929438.1|/8e-18/PREDICTED: Bombyx mori T-cell activation inhibitor, mitochondrial-like (LOC101743844), mRNA	sp|Q66JZ4|TCAIM_MOUSE/3e-26/T-cell activation inhibitor, mitochondrial OS=Mus musculus GN=TCAIM PE=2 SV=1	NA	NA	PTHR31596/5.3E-81/--	NA
CL855.Contig1_All	1699	0.19	1.66	3.12711	7.99896e-06	4.27215e-05	Up	NA	NA	NA	NA	NA	NA	NA
Unigene17801_All	1377	0.56	4.87	3.12042	5.59092e-12	4.94109e-11	Up	NA	gi|404250329|gb|JQ995291.1|/2e-18/Helicoverpa armigera clone BAC 18J13 cytochrome P450 337B2v2 (CYP337B2v2) and cytochrome P450 337B1v1 (CYP337B1v1) genes, complete cds	NA	NA	NA	NA	NA
Unigene2234_All	1898	0.9	7.81	3.11733	8.16754e-26	1.28946e-24	Up	gi|512928868|ref|XP_004931685.1|/0/PREDICTED: organic cation transporter protein-like [Bombyx mori]	gi|512928867|ref|XM_004931628.1|/8e-22/PREDICTED: Bombyx mori organic cation transporter protein-like (LOC101743901), mRNA	sp|Q9VCA2|ORCT_DROME/9e-98/Organic cation transporter protein OS=Drosophila melanogaster GN=Orct PE=1 SV=1	mde:101895741/8e-102/organic cation transporter protein; K08202 MFS transporter, OCT family, solute carrier family 22 (organic cation transporter), member 4/5	SMa1447/5e-21/---	PS50850/15.44/Major facilitator superfamily (MFS) profile.	NA
CL2763.Contig1_All	1494	0.18	1.56	3.11548	3.88048e-05	0.000190532	Up	gi|357624219|gb|EHJ75081.1|/0/hypothetical protein KGM_01772 [Danaus plexippus]	gi|512885920|ref|XM_004921619.1|/1e-104/PREDICTED: Bombyx mori ARF GTPase-activating protein GIT2-like (LOC101738239), mRNA	sp|Q14161|GIT2_HUMAN/1e-80/ARF GTPase-activating protein GIT2 OS=Homo sapiens GN=GIT2 PE=1 SV=2	bmor:101738239/0.0/ARF GTPase-activating protein GIT2; K12487 G protein-coupled receptor kinase interactor 2	NA	PS50297/18.218/Ankyrin repeat region circular profile.	NA
Unigene9493_All	1562	0.21	1.82	3.11548	7.99896e-06	4.27045e-05	Up	gi|357622273|gb|EHJ73820.1|/7.53079e-164/hypothetical protein KGM_12456 [Danaus plexippus]	gi|512911217|ref|XM_004927301.1|/7e-19/PREDICTED: Bombyx mori organic cation transporter 1-like (LOC101743737), mRNA	sp|Q9U539|OCT1_CAEEL/2e-51/Organic cation transporter 1 OS=Caenorhabditis elegans GN=oct-1 PE=1 SV=3	cbr:CBG03850/2e-51/Cbr-oct-1; C. briggsae CBR-OCT-1 protein; K08202 MFS transporter, OCT family, solute carrier family 22 (organic cation transporter), member 4/5	SMa1447/3e-06/---	PTHR24064/1.2E-106/--	NA
CL303.Contig2_All	2481	0.34	2.94	3.11221	1.95026e-13	1.87512e-12	Up	gi|357627751|gb|EHJ77337.1|/8.54428e-110/synaptic vesicle protein [Danaus plexippus]	NA	sp|Q7L1I2|SV2B_HUMAN/1e-20/Synaptic vesicle glycoprotein 2B OS=Homo sapiens GN=SV2B PE=2 SV=1	nvi:100123981/6e-45/synaptic vesicle glycoprotein 2B-like; K06258 MFS transporter, VNT family, synaptic vesicle glycoprotein 2	SMa1447/3e-10/---	PTHR24064/1.3E-57/--	NA
Unigene9535_All	1680	0.32	2.76	3.10852	8.74402e-09	6.18705e-08	Up	gi|512908224|ref|XP_004926629.1|/0/PREDICTED: uncharacterized protein LOC101744652 [Bombyx mori]	gi|512908223|ref|XM_004926572.1|/5e-29/PREDICTED: Bombyx mori uncharacterized LOC101744652 (LOC101744652), mRNA	sp|Q02563|SV2A_RAT/4e-26/Synaptic vesicle glycoprotein 2A OS=Rattus norvegicus GN=Sv2a PE=1 SV=2	cfo:105253045/2e-63/synaptic vesicle glycoprotein 2C-like; K06258 MFS transporter, VNT family, synaptic vesicle glycoprotein 2	BS_araE/5e-19/---	PTHR24064:SF171/1.2E-122/--	NA
CL335.Contig1_All	1434	0.45	3.86	3.1006	1.14177e-10	9.31352e-10	Up	gi|512908165|ref|XP_004926614.1|/4.40179e-06/PREDICTED: splicing factor 1-like [Bombyx mori]	NA	NA	bmor:101742344/7e-07/splicing factor 1; K13095 splicing factor 1	NA	NA	NA
Unigene6877_All	1018	0.35	2.98	3.08989	7.99896e-06	4.2713e-05	Up	NA	NA	NA	NA	NA	NA	NA
CL1068.Contig2_All	2363	1.17	9.96	3.08964	9.59426e-41	2.18733e-39	Up	gi|398359537|gb|AFO83994.1|/1.30973e-43/ML-domain containing secreted protein-like protein [Antheraea yamamai]	NA	sp|Q25481|ES16_MANSE/6e-12/Ecdysteroid-regulated 16 kDa protein OS=Manduca sexta GN=ESR16 PE=2 SV=1	pxy:105382369/6e-49/ecdysteroid-regulated 16 kDa protein; K13443 Niemann-Pick C2 protein	NA	SM00737/2.2E-16/Domain involved in innate immunity and lipid metabolism.	NA
CL312.Contig5_All	2189	0.32	2.72	3.08746	1.37318e-11	1.18973e-10	Up	gi|669296880|gb|AII21980.1|/0/odorant degrading enzyme CXE3 [Sesamia inferens]	NA	sp|P12992|ESTJ_HELVI/5e-68/Juvenile hormone esterase OS=Heliothis virescens PE=1 SV=2	pxy:105385144/2e-113/esterase B1-like; K01049 acetylcholinesterase [EC:3.1.1.7]	BS_pnbA/4e-52/---	PTHR11559/2.2E-158/--	NA
CL1973.Contig2_All	835	1.02	8.67	3.08746	2.1215e-12	1.92488e-11	Up	gi|363896108|gb|AEW43138.1|/5.85929e-109/UDP-glycosyltransferase UGT44A2 [Helicoverpa armigera]	gi|363896107|gb|JQ070222.1|/3e-32/Helicoverpa armigera UDP-glycosyltransferase UGT44A2 (UGT44A2) mRNA, complete cds	sp|Q91280|UGT3_PLEPL/5e-39/UDP-glucuronosyltransferase (Fragment) OS=Pleuronectes platessa GN=ugt3 PE=2 SV=1	pxy:105380065/8e-104/UDP-glucuronosyltransferase 2B30-like; K00699 glucuronosyltransferase [EC:2.4.1.17]	BS_yojK/3e-10/---	PS00375/-/UDP-glycosyltransferases signature.	biological_process:GO:0008152//metabolic process;molecular_function:GO:0016758//transferase activity, transferring hexosyl groups;
CL1900.Contig2_All	1537	4.34	36.75	3.08198	5.57926e-91	2.38243e-89	Up	gi|148298707|ref|NP_001091800.1|/4.02622e-53/uncharacterized protein LOC778505 [Bombyx mori]	gi|346714339|dbj|AK384750.1|/2e-13/Bombyx mori mRNA, clone: fcaL36B03	NA	NA	NA	NA	NA
Unigene636_All	1196	0.28	2.37	3.08139	1.48064e-05	7.66594e-05	Up	NA	NA	NA	NA	NA	NA	NA
CL239.Contig2_All	1010	0.35	2.96	3.08017	2.97304e-06	1.67219e-05	Up	gi|357620067|gb|EHJ72390.1|/1.00678e-90/guanylate kinase [Danaus plexippus]	gi|346710192|dbj|AK384072.1|/4e-22/Bombyx mori mRNA, clone: fcaL06H21_K00023	sp|Q64520|KGUA_MOUSE/3e-57/Guanylate kinase OS=Mus musculus GN=Guk1 PE=1 SV=2	bmor:693084/4e-91/guanylate kinase (EC:2.7.4.8); K00942 guanylate kinase [EC:2.7.4.8]	SPBC1198.05/2e-50/---	PTHR23117:SF13/7.6E-106/--	biological_process:GO:0016310//phosphorylation;GO:0006163//purine nucleotide metabolic process;molecular_function:GO:0005524//ATP binding;GO:0017111//nucleoside-triphosphatase activity;GO:0004385//guanylate kinase activity;
CL1876.Contig1_All	1261	9.03	76.25	3.07794	1.3119e-149	9.21478e-148	Up	gi|512919427|ref|XP_004929378.1|/6.10969e-94/PREDICTED: alpha-tocopherol transfer protein-like [Bombyx mori]	NA	sp|Q5RFR0|TTPAL_PONAB/9e-24/Alpha-tocopherol transfer protein-like OS=Pongo abelii GN=TTPAL PE=2 SV=1	fab:101810427/6e-15/RLBP1; retinaldehyde binding protein 1; K19625 retinaldehyde-binding protein 1	NA	PTHR10174/2.0E-107/--	NA
Unigene2178_All	3082	0.5	4.22	3.07724	2.5806e-23	3.7957e-22	Up	NA	gi|319918807|dbj|AB597004.1|/1e-74/Ostrinia nubilalis OnubOR5a gene for odorant receptor, complete cds, clone: 11K16	NA	NA	NA	NA	NA
CL1224.Contig2_All	1694	0.76	6.39	3.07174	4.03848e-19	5.13437e-18	Up	gi|512887038|ref|XP_004921856.1|/0/PREDICTED: DNA polymerase alpha subunit B-like isoform X2 [Bombyx mori]	gi|512887037|ref|XM_004921799.1|/7e-16/PREDICTED: Bombyx mori DNA polymerase alpha subunit B-like (LOC101735774), transcript variant X2, mRNA	sp|Q14181|DPOA2_HUMAN/3e-72/DNA polymerase alpha subunit B OS=Homo sapiens GN=POLA2 PE=1 SV=2	bmor:101735774/0.0/DNA polymerase alpha subunit B; K02321 DNA polymerase alpha subunit B	SPCC553.09c/6e-40/---	PF04042/1.3E-29/DNA polymerase alpha/epsilon subunit B	NA
Unigene4629_All	1353	1.53	12.79	3.06341	1.06549e-28	1.82806e-27	Up	gi|512923108|ref|XP_004930272.1|/8.56975e-65/PREDICTED: protein rolling stone-like [Bombyx mori]	gi|364284308|gb|HQ717620.1|/2e-09/Colias eurytheme clone PGI4-55_10 phosphoglucose isomerase (PGI) gene, intron 9	sp|O44252|ROST_DROME/5e-19/Protein rolling stone OS=Drosophila melanogaster GN=rost PE=2 SV=2	NA	NA	PTHR12242/7.2E-39/--	NA
Unigene9678_All	2181	2.46	20.51	3.0596	2.81148e-74	1.02625e-72	Up	gi|381354086|gb|AFG25778.1|/0/tyrosine hydroxylase [Spodoptera exigua] &gt;gi|381354088|gb|AFG25779.1| tyrosine hydroxylase [Spodoptera exigua]	gi|381354087|gb|JF795468.1|/0.0/Spodoptera exigua strain BM tyrosine hydroxylase mRNA, complete cds	sp|P18459|TY3H_DROME/0.0/Tyrosine 3-monooxygenase OS=Drosophila melanogaster GN=ple PE=2 SV=2	bmor:100270767/0.0/Th; tyrosine hydroxylase (EC:1.14.16.2); K00501 tyrosine 3-monooxygenase [EC:1.14.16.2]	PA0872/4e-33/---	PS51671/9.247/ACT domain profile.	biological_process:GO:0042423//catecholamine biosynthetic process;GO:0009072//aromatic amino acid family metabolic process;GO:0055114//oxidation-reduction process;molecular_function:GO:0005506//iron ion binding;GO:0004511//tyrosine 3-monooxygenase activity;
Unigene9283_All	6374	2.46	20.51	3.0596	2.052e-224	2.27172e-222	Up	gi|357610701|gb|EHJ67103.1|/0/putative retinoid X receptor [Danaus plexippus]	gi|512910626|ref|XM_004927161.1|/1e-114/PREDICTED: Bombyx mori steroid hormone receptor ERR2-like (LOC101742160), mRNA	sp|O95718|ERR2_HUMAN/3e-82/Steroid hormone receptor ERR2 OS=Homo sapiens GN=ESRRB PE=1 SV=2	pxy:105379954/0.0/steroid hormone receptor ERR1-like; K08703 estrogen-related receptor ERR	Cgl1939/8e-08/---	SM00430/7.3E-17/Ligand binding domain of hormone receptors	NA
CL3012.Contig1_All	1610	0.27	2.25	3.05889	4.81652e-07	2.93819e-06	Up	NA	NA	NA	NA	NA	NA	NA
CL540.Contig1_All	2277	0.72	5.99	3.05649	4.16932e-24	6.2731e-23	Up	gi|357612576|gb|EHJ68071.1|/0/hypothetical protein KGM_01222 [Danaus plexippus]	gi|512928412|ref|XM_004931515.1|/6e-57/PREDICTED: Bombyx mori TOM1-like protein 2-like (LOC101738947), mRNA	sp|Q6ZVM7|TM1L2_HUMAN/3e-97/TOM1-like protein 2 OS=Homo sapiens GN=TOM1L2 PE=1 SV=1	hmg:101236981/1e-21/hepatocyte growth factor-regulated tyrosine kinase substrate-like; K12182 hepatocyte growth factor-regulated tyrosine kinase substrate	NA	PTHR13856:SF31/1.7E-131/--	NA
Unigene674_All	3953	7.49	61.97	3.04853	0	0	Up	gi|357614827|gb|EHJ69301.1|/0/putative Insulin receptor precursor [Danaus plexippus]	gi|512905052|ref|XM_004925792.1|/1e-56/PREDICTED: Bombyx mori insulin-like growth factor 1 receptor-like (LOC101741863), partial mRNA	sp|O02466|ILPR_BRALA/4e-66/Insulin-like peptide receptor OS=Branchiostoma lanceolatum PE=2 SV=1	ame:725827/2e-67/InR-2; insulin-like receptor-like; K04527 insulin receptor [EC:2.7.10.1]	YAR019c/1e-16/---	PTHR24416:SF260/2.7E-163/--	molecular_function:GO:0016740//transferase activity;
CL1743.Contig2_All	2330	0.19	1.57	3.04669	2.60946e-07	1.62462e-06	Up	gi|512929345|ref|XP_004931797.1|/4.25526e-63/PREDICTED: EF-hand domain-containing protein CG10641-like [Bombyx mori]	gi|389613187|dbj|AK403825.1|/1e-14/Papilio xuthus mRNA for swiprosin, complete cds, sequence id: Px-2182, expressed in epidermis	sp|Q9VJ26|EFHD2_DROME/1e-49/EF-hand domain-containing protein D2 homolog OS=Drosophila melanogaster GN=Swip-1 PE=2 SV=1	pxy:105380990/1e-18/succinate dehydrogenase [ubiquinone] flavoprotein subunit, mitochondrial; K00234 succinate dehydrogenase (ubiquinone) flavoprotein subunit [EC:1.3.5.1]	NA	NA	NA
CL222.Contig1_All	1952	0.23	1.9	3.04629	2.60946e-07	1.62387e-06	Up	NA	gi|291201256|emb|FP340431.1|/5e-08/12E11_HaBAC_fin, Helicoverpa armigera BAC, pupae DNA	NA	NA	NA	NA	NA
CL1008.Contig1_All	3196	1.3	10.69	3.03968	1.71282e-58	5.16572e-57	Up	gi|645393648|gb|AIB06824.1|/5.11616e-126/ABCC3 [Spodoptera exigua]	gi|336239492|gb|JN030491.1|/6e-24/Plutella xylostella strain WaitexNO-QAGE x NO-QAGE ABC transporter family C protein ABCC2 mRNA, partial cds	sp|O15439|MRP4_HUMAN/2e-81/Multidrug resistance-associated protein 4 OS=Homo sapiens GN=ABCC4 PE=1 SV=3	bmor:100736431/4e-125/ABC transporter; K05673 ATP-binding cassette, subfamily C (CFTR/MRP), member 4	YDR135c/1e-62/---	PTHR24223/7.1E-162/--	NA
CL2535.Contig2_All	2385	0.46	3.77	3.03486	2.41988e-16	2.70235e-15	Up	gi|357625483|gb|EHJ75910.1|/7.9957e-57/hypothetical protein KGM_20414 [Danaus plexippus]	gi|512935436|ref|XM_004933218.1|/2e-47/PREDICTED: Bombyx mori androgen-dependent TFPI-regulating protein-like (LOC101745637), mRNA	sp|Q9H7T3|CJ095_HUMAN/4e-07/Uncharacterized protein C10orf95 OS=Homo sapiens GN=C10orf95 PE=1 SV=1	nvi:100122742/3e-09/transcriptional repressor p66-beta; K10310 F-box protein 33	NA	NA	NA
Unigene17424_All	2384	0.32	2.62	3.03342	1.02969e-11	8.98794e-11	Up	gi|357625421|gb|EHJ75876.1|/5.11104e-104/putative WD repeat domain 24 [Danaus plexippus]	gi|346708801|dbj|AK385450.1|/9e-78/Bombyx mori mRNA, clone: e10015H05	sp|Q7ZX22|WDR24_XENLA/4e-42/WD repeat-containing protein 24 OS=Xenopus laevis GN=wdr24 PE=2 SV=1	bmy:Bm1_21560/5e-30/double-strand break repair protein mre-11; K10865 double-strand break repair protein MRE11	Cgl1939/5e-06/---	PTHR22850:SF65/2.8E-52/--	NA
CL3132.Contig1_All	1974	0.8	6.54	3.03122	1.15999e-22	1.67325e-21	Up	gi|357624556|gb|EHJ75281.1|/2.26071e-179/UDP-glucosyltransferase [Danaus plexippus]	gi|126153551|emb|CU137679.4|/3e-12/Zebrafish DNA sequence from clone CH1073-109D24 in linkage group 22, complete sequence	sp|P19488|UDB37_RAT/1e-46/UDP-glucuronosyltransferase 2B37 OS=Rattus norvegicus GN=Ugt2b37 PE=2 SV=1	bmor:100500754/9e-128/UGT10286, UGT40K1; UDP-glucosyltransferase; K00699 glucuronosyltransferase [EC:2.4.1.17]	BS_yojK/5e-12/---	PTHR11926:SF16/4.0E-123/--	NA
Unigene4545_All	1735	0.31	2.53	3.0288	2.96104e-08	1.99995e-07	Up	gi|512923926|ref|XP_004930472.1|/0/PREDICTED: A-kinase anchor protein 10, mitochondrial-like isoform X1 [Bombyx mori]	gi|512923933|ref|XM_004930417.1|/1e-51/PREDICTED: Bombyx mori A-kinase anchor protein 10, mitochondrial-like (LOC101744424), transcript variant X3, mRNA	sp|O43572|AKA10_HUMAN/6e-58/A-kinase anchor protein 10, mitochondrial OS=Homo sapiens GN=AKAP10 PE=1 SV=2	bmor:101744424/0.0/A-kinase anchor protein 10, mitochondrial; K16526 A-kinase anchor protein 10	NA	PS50132/13.736/RGS domain profile.	NA
Unigene1440_All	1391	0.56	4.57	3.0287	3.47414e-11	2.94738e-10	Up	NA	gi|346706230|dbj|AK387162.1|/1e-135/Bombyx mori mRNA, clone: bmmt26B17	NA	NA	NA	NA	NA
CL380.Contig5_All	2947	0.2	1.63	3.0268	1.379e-09	1.04119e-08	Up	gi|665819028|ref|XP_008558371.1|/2.87996e-168/PREDICTED: microtubule-actin cross-linking factor 1-like [Microplitis demolitor]	gi|512890963|ref|XM_004922546.1|/1e-171/PREDICTED: Bombyx mori dystonin-like (LOC101742624), mRNA	sp|D3ZHV2|MACF1_RAT/2e-93/Microtubule-actin cross-linking factor 1 OS=Rattus norvegicus GN=Macf1 PE=1 SV=1	clv:102088561/6e-92/DST; dystonin; K10382 dystonin	NA	SM00054/0.0083/EF-hand, calcium binding motif	NA
CL1105.Contig1_All	3967	0.22	1.79	3.02438	1.95026e-13	1.87445e-12	Up	gi|512920646|ref|XP_004929684.1|/0/PREDICTED: probable phospholipid-transporting ATPase ID-like [Bombyx mori]	gi|512920645|ref|XM_004929627.1|/0.0/PREDICTED: Bombyx mori probable phospholipid-transporting ATPase ID-like (LOC101741077), mRNA	sp|P98199|AT8B2_MOUSE/0.0/Probable phospholipid-transporting ATPase ID OS=Mus musculus GN=Atp8b2 PE=2 SV=2	bmor:101741077/0.0/probable phospholipid-transporting ATPase IM; K01530 phospholipid-translocating ATPase [EC:3.6.3.1]	YAL026c/0.0/---	PTHR24092:SF34/0.0/--	biological_process:GO:0015914//phospholipid transport;GO:0006812//cation transport;cellular_component:GO:0016021//integral component of membrane;molecular_function:GO:0000287//magnesium ion binding;GO:0005524//ATP binding;GO:0019829//cation-transporting ATPase activity;GO:0004012//phospholipid-translocating ATPase activity;
CL3303.Contig7_All	1366	0.24	1.95	3.02237	2.73034e-05	0.000136502	Up	NA	NA	NA	NA	NA	NA	NA
CL670.Contig6_All	4333	0.78	6.33	3.02066	1.18007e-47	3.01198e-46	Up	gi|357624863|gb|EHJ75476.1|/0/hypothetical protein KGM_11987 [Danaus plexippus]	gi|512905854|ref|XM_004925992.1|/2e-39/PREDICTED: Bombyx mori probable aminopeptidase NPEPL1-like (LOC101741003), mRNA	sp|Q5R7G6|PEPL1_PONAB/3e-155/Probable aminopeptidase NPEPL1 OS=Pongo abelii GN=NPEPL1 PE=3 SV=2	bmor:101741003/2e-169/probable aminopeptidase NPEPL1; K09611 probable aminopeptidase NPEPL1 [EC:3.4.11.-]	jhp0517/7e-45/---	PTHR11963/3.6E-248/--	NA
Unigene19399_All	2470	0.42	3.4	3.01707	5.00656e-15	5.25093e-14	Up	gi|512933911|ref|XP_004932908.1|/0/PREDICTED: cysteine sulfinic acid decarboxylase-like [Bombyx mori]	gi|512933910|ref|XM_004932851.1|/2e-75/PREDICTED: Bombyx mori cysteine sulfinic acid decarboxylase-like (LOC101739336), mRNA	sp|Q9Y600|CSAD_HUMAN/9e-149/Cysteine sulfinic acid decarboxylase OS=Homo sapiens GN=CSAD PE=1 SV=2	aga:AgaP_AGAP008904/0.0/AGAP008904-PA; K01580 glutamate decarboxylase [EC:4.1.1.15]	YPO1529/6e-44/---	PTHR11999/3.9E-249/--	NA
CL1342.Contig2_All	2560	4.07	32.84	3.01235	1.02918e-137	6.72012e-136	Up	NA	NA	NA	NA	NA	NA	NA
Unigene18087_All	1073	0.32	2.58	3.01123	2.73034e-05	0.000136578	Up	NA	gi|87133258|gb|DQ380731.1|/7e-15/Drupadia theda clone DTH008 microsatellite sequence	NA	NA	NA	NA	NA
CL2009.Contig2_All	5010	1.08	8.7	3.00998	3.82732e-74	1.39327e-72	Up	gi|283483977|ref|NP_001164469.1|/1.7243e-171/flavone synthase I [Bombyx mori] &gt;gi|214011179|gb|ACJ61346.1| flavone synthase I [Bombyx mori]	gi|346707387|dbj|AK382149.1|/1e-66/Bombyx mori mRNA, clone: fdpe08K12	sp|A6BM06|ACCO1_DICMU/5e-08/1-aminocyclopropane-1-carboxylate oxidase OS=Dictyostelium mucoroides GN=aco PE=3 SV=1	NA	CC0200/2e-17/---	PS51471/9.916/Fe(2+) 2-oxoglutarate dioxygenase domain profile.	biological_process:GO:0055114//oxidation-reduction process;molecular_function:GO:0016706//oxidoreductase activity, acting on paired donors, with incorporation or reduction of molecular oxygen, 2-oxoglutarate as one donor, and incorporation of one atom each of oxygen into both donors;
CL577.Contig1_All	851	0.41	3.3	3.00877	1.08072e-05	5.68621e-05	Up	NA	NA	NA	NA	NA	NA	NA
CL1822.Contig1_All	954	3.16	25.43	3.00853	1.12232e-36	2.3243e-35	Up	gi|512889028|ref|XP_004922184.1|/2.3621e-22/PREDICTED: syntaxin-like [Bombyx mori]	gi|512889027|ref|XM_004922127.1|/5e-43/PREDICTED: Bombyx mori syntaxin-like (LOC101744018), mRNA	sp|Q16932|STX_APLCA/1e-09/Syntaxin OS=Aplysia californica PE=2 SV=1	tca:660847/4e-10/syntaxin-1A-like; K04560 syntaxin 1A	NA	NA	NA
CL2221.Contig2_All	2966	0.29	2.33	3.00621	6.59308e-13	6.14577e-12	Up	gi|388597555|gb|AFK75939.1|/9.34764e-50/IMD-like protein [Heliothis subflexa]	NA	sp|Q13546|RIPK1_HUMAN/3e-06/Receptor-interacting serine/threonine-protein kinase 1 OS=Homo sapiens GN=RIPK1 PE=1 SV=3	acs:100556206/8e-07/ripk1; receptor (TNFRSF)-interacting serine-threonine kinase 1; K02861 receptor-interacting serine/threonine-protein kinase 1 [EC:2.7.11.1]	NA	PF00531/3.3E-7/Death domain	NA
Unigene19409_All	1724	0.44	3.53	3.00409	6.3637e-11	5.30512e-10	Up	gi|357607947|gb|EHJ65754.1|/1.03577e-84/hypothetical protein KGM_19829 [Danaus plexippus]	gi|291201233|emb|FP340408.1|/1e-05/33G08_SfBAC_fin, Spodoptera frugiperda BAC, egg DNA	sp|P35502|ESTF_MYZPE/7e-59/Esterase FE4 OS=Myzus persicae PE=1 SV=1	tca:657513/9e-68/cholinesterase 1-like; K03927 carboxylesterase 2 [EC:3.1.1.1 3.1.1.84 3.1.1.56]	BS_pnbA/1e-38/---	PS01173/-/Lipolytic enzymes "G-D-X-G" family, putative histidine active site.	NA
Unigene1145_All	989	0.84	6.73	3.00215	6.3637e-11	5.30348e-10	Up	NA	NA	NA	NA	NA	NA	NA
CL2681.Contig1_All	6927	0.29	2.32	3	1.96736e-28	3.3434e-27	Up	gi|357612948|gb|EHJ68245.1|/9.15204e-107/hypothetical protein KGM_21550 [Danaus plexippus]	NA	sp|P04323|POL3_DROME/6e-47/Retrovirus-related Pol polyprotein from transposon 17.6 OS=Drosophila melanogaster GN=pol PE=4 SV=1	soc:105204759/2e-64/retrovirus-related Pol polyprotein from transposon gypsy; K00025 malate dehydrogenase [EC:1.1.1.37]	SPAC9.04/1e-43/---	PS50158/10.164/Zinc finger CCHC-type profile.	NA
Unigene9650_All	1437	0.23	1.84	3	2.73034e-05	0.000136603	Up	gi|512891508|ref|XP_004922701.1|/0/PREDICTED: protein kibra-like [Bombyx mori]	gi|512891507|ref|XM_004922644.1|/1e-122/PREDICTED: Bombyx mori protein kibra-like (LOC101747103), mRNA	sp|B3LWS4|KIBRA_DROAN/4e-49/Protein kibra OS=Drosophila ananassae GN=Kibra PE=3 SV=1	bmor:101747103/0.0/protein kibra; K16685 protein KIBRA	NA	PTHR14791/1.0E-57/--	NA
CL2364.Contig1_All	1937	0.16	1.28	3	1.08072e-05	5.68732e-05	Up	gi|357603586|gb|EHJ63836.1|/0/putative Transcriptional enhancer factor TEF-1 [Danaus plexippus]	gi|346713482|dbj|AK388371.1|/1e-173/Bombyx mori mRNA, clone: fwd-03P21	sp|Q15561|TEAD4_HUMAN/4e-158/Transcriptional enhancer factor TEF-3 OS=Homo sapiens GN=TEAD4 PE=1 SV=3	pxy:105390007/0.0/protein scalloped; K09448 transcriptional enhancer factor	NA	SM00426/9.5E-51/TEA domain	NA
Unigene9947_All	2441	0.21	1.66	2.98272	9.92478e-08	6.40279e-07	Up	NA	NA	NA	NA	NA	NA	NA
CL2525.Contig2_All	1671	1.9	15.01	2.98185	2.42714e-40	5.48236e-39	Up	gi|512922131|ref|XP_004930045.1|/3.33235e-165/PREDICTED: trans-1,2-dihydrobenzene-1,2-diol dehydrogenase-like isoform X1 [Bombyx mori] &gt;gi|512922135|ref|XP_004930046.1| PREDICTED: trans-1,2-dihydrobenzene-1,2-diol dehydrogenase-like isoform X2 [Bombyx mori]	gi|512922138|ref|XM_004929990.1|/6e-47/PREDICTED: Bombyx mori trans-1,2-dihydrobenzene-1,2-diol dehydrogenase-like (LOC101739041), transcript variant X3, mRNA	sp|Q6DF30|DHDH_XENTR/3e-68/Trans-1,2-dihydrobenzene-1,2-diol dehydrogenase OS=Xenopus tropicalis GN=dhdh PE=2 SV=1	bmor:101739041/5e-166/trans-1,2-dihydrobenzene-1,2-diol dehydrogenase-like; K00078 dihydrodiol dehydrogenase / D-xylose 1-dehydrogenase (NADP) [EC:1.3.1.20 1.1.1.179]	CAC1480/3e-45/---	PTHR22604:SF96/9.6E-98/--	NA
CL343.Contig2_All	943	0.47	3.71	2.98069	1.2358e-06	7.24462e-06	Up	gi|512907155|ref|XP_004926373.1|/1.156e-106/PREDICTED: RNA-binding protein 25-like [Bombyx mori]	gi|512907154|ref|XM_004926316.1|/8e-36/PREDICTED: Bombyx mori RNA-binding protein 25-like (LOC101737821), mRNA	sp|P49756|RBM25_HUMAN/8e-29/RNA-binding protein 25 OS=Homo sapiens GN=RBM25 PE=1 SV=3	bmor:101737821/2e-107/RNA-binding protein 25; K12822 RNA-binding protein 25	DR2133/7e-06/---	PTHR18806/3.2E-21/--	NA
Unigene7307_All	2420	0.43	3.39	2.97888	1.66606e-14	1.6971e-13	Up	gi|585654928|ref|XP_006815390.1|/5.35291e-08/PREDICTED: zinc finger protein 845-like [Saccoglossus kowalevskii]	NA	sp|Q9ERR8|ZN319_MOUSE/2e-06/Zinc finger protein 319 OS=Mus musculus GN=Znf319 PE=2 SV=1	cge:103161287/4e-08/uncharacterized LOC103161287; K09228 KRAB domain-containing zinc finger protein	NA	PS00028/-/Zinc finger C2H2 type domain signature.	NA
CL2379.Contig1_All	1959	0.76	5.99	2.97848	8.92022e-20	1.16265e-18	Up	gi|512919659|ref|XP_004929439.1|/1.19531e-156/PREDICTED: tubulin-specific chaperone C-like [Bombyx mori]	gi|512919658|ref|XM_004929382.1|/6e-29/PREDICTED: Bombyx mori tubulin-specific chaperone C-like (LOC101735477), mRNA	sp|Q3SZE9|TBCC_BOVIN/2e-51/Tubulin-specific chaperone C OS=Bos taurus GN=TBCC PE=2 SV=1	crg:105335787/2e-16/protein XRP2-like; K18272 protein XRP2	NA	PF07986/1.3E-38/Tubulin binding cofactor C	NA
CL2649.Contig1_All	1189	0.59	4.65	2.97844	1.84644e-09	1.38057e-08	Up	gi|625251714|ref|XP_007617185.1|/3.38014e-06/PREDICTED: serine/arginine repetitive matrix protein 1 isoform X6 [Cricetulus griseus] &gt;gi|625251716|ref|XP_007617186.1| PREDICTED: serine/arginine repetitive matrix protein 1 isoform X6 [Cricetulus griseus]	NA	sp|Q52KI8|SRRM1_MOUSE/1e-06/Serine/arginine repetitive matrix protein 1 OS=Mus musculus GN=Srrm1 PE=1 SV=2	cge:100757992/5e-07/Srrm1; serine/arginine repetitive matrix 1; K13171 serine/arginine repetitive matrix protein 1	NA	NA	NA
Unigene24576_All	1157	0.3	2.36	2.97575	2.73034e-05	0.000136553	Up	NA	NA	NA	NA	NA	NA	NA
CL1353.Contig1_All	8059	1.22	9.58	2.97314	6.20046e-130	3.87918e-128	Up	gi|512919401|ref|XP_004929366.1|/3.96148e-72/PREDICTED: LOW QUALITY PROTEIN: protein eyes shut-like [Bombyx mori]	gi|512932661|ref|XM_004932544.1|/1e-08/PREDICTED: Bombyx mori spermatogenesis-associated protein 20-like (LOC101743476), mRNA	sp|P17437|XP2_XENLA/6e-08/Skin secretory protein xP2 OS=Xenopus laevis GN=p2 PE=1 SV=2	dre:562675/1e-06/cngb3, si:ch211-189o17.7; cyclic nucleotide gated channel beta 3; K04953 cyclic nucleotide gated channel beta 3	NA	PF03732/2.1E-4/Retrotransposon gag protein	NA
CL2835.Contig1_All	2345	0.24	1.88	2.96963	1.61105e-08	1.11731e-07	Up	NA	NA	NA	NA	NA	NA	NA
CL2429.Contig4_All	2090	0.68	5.3	2.96239	4.11594e-19	5.23037e-18	Up	gi|357627216|gb|EHJ76977.1|/8.12547e-26/hypothetical protein KGM_19833 [Danaus plexippus]	NA	sp|P13728|SGS3_DROYA/2e-06/Salivary glue protein Sgs-3 OS=Drosophila yakuba GN=Sgs3 PE=2 SV=3	pxy:105392723/5e-24/U1 small nuclear ribonucleoprotein 70 kDa; K11093 U1 small nuclear ribonucleoprotein 70kDa	NA	NA	NA
CL1833.Contig2_All	1874	0.85	6.62	2.9613	1.05926e-20	1.43125e-19	Up	gi|512937449|ref|XP_004933769.1|/2.58142e-60/PREDICTED: zinc finger protein 845-like [Bombyx mori]	NA	sp|Q02525|ZFP39_MOUSE/4e-28/Zinc finger protein 39 OS=Mus musculus GN=Zfp39 PE=2 SV=2	dpe:Dper_GL26275/4e-29/GL26275 gene product from transcript GL26275-RA; K09228 KRAB domain-containing zinc finger protein	ECU03g0790/2e-13/---	SM00868/2.9E-6/Zinc-finger associated domain (zf-AD)	NA
CL53.Contig5_All	2122	15.7	121.97	2.95769	0	0	Up	gi|336454474|gb|AEI58996.1|/0/heat shock protein 70B [Bombyx mori]	gi|224999282|gb|FJ754276.1|/0.0/Spodoptera exigua HSP70 mRNA, complete cds	sp|O97125|HSP68_DROME/0.0/Heat shock protein 68 OS=Drosophila melanogaster GN=Hsp68 PE=1 SV=1	bmor:733093/0.0/Hsp-70; heat shock protein 70 A1; K03283 heat shock 70kDa protein 1/8; K06758 L1 cell adhesion molecule like protein	YBL075c/0.0/---	PF00012/7.3E-269/Hsp70 protein	NA
Unigene17937_All	1167	0.29	2.24	2.94937	5.01434e-05	0.000241966	Up	gi|512916267|ref|XP_004928594.1|/7.7929e-08/PREDICTED: CTL-like protein 2-like, partial [Bombyx mori]	NA	NA	pxy:105393032/2e-10/CTL-like protein 2; K15377 solute carrier family 44 (choline transporter-like protein), member 2/4/5	NA	NA	NA
CL1416.Contig2_All	1228	0.25	1.93	2.9486	3.88048e-05	0.000190393	Up	gi|357617525|gb|EHJ70840.1|/4.57863e-131/hypothetical protein KGM_13363 [Danaus plexippus]	gi|512904870|ref|XM_004925747.1|/2e-18/PREDICTED: Bombyx mori regulator of G-protein signaling loco-like (LOC101747032), mRNA	sp|Q9VCX1|RGS_DROME/9e-61/Regulator of G-protein signaling loco OS=Drosophila melanogaster GN=loco PE=1 SV=2	bmor:101747032/3e-120/regulator of G-protein signaling loco; K16449 regulator of G-protein signaling	DR2133/7e-07/---	PTHR10845/8.3E-74/--	NA
Unigene4739_All	6404	62.95	484.99	2.94568	0	0	Up	gi|183979376|dbj|BAG30740.1|/0/muscle myosin heavy chain [Papilio xuthus]	gi|183979375|dbj|AB264661.1|/0.0/Papilio xuthus mRNA for muscle myosin heavy chain, complete cds, clone: Fsg31	sp|P05661|MYSA_DROME/0.0/Myosin heavy chain, muscle OS=Drosophila melanogaster GN=Mhc PE=1 SV=4	bmor:100188972/0.0/Mhc; myosin heavy chain; K17751 myosin heavy chain 6/7	SPCC645.05c/0.0/---	PF02736/2.4E-16/Myosin N-terminal SH3-like domain	NA
CL2574.Contig2_All	2198	0.3	2.31	2.94486	1.84644e-09	1.38096e-08	Up	gi|512933589|ref|XP_004932828.1|/9.20778e-44/PREDICTED: uncharacterized protein LOC101736593 isoform X1 [Bombyx mori] &gt;gi|512933592|ref|XP_004932829.1| PREDICTED: uncharacterized protein LOC101736593 isoform X2 [Bombyx mori]	NA	NA	NA	NA	NA	NA
Unigene5287_All	1333	0.84	6.45	2.94084	3.03264e-14	3.05444e-13	Up	gi|512887353|ref|XP_004921910.1|/2.80799e-68/PREDICTED: single-strand selective monofunctional uracil-DNA glycosylase-like [Bombyx mori]	NA	sp|Q0P4H0|ADAT2_XENTR/1e-36/tRNA-specific adenosine deaminase 2 OS=Xenopus tropicalis GN=adat2 PE=2 SV=1	pxy:105398448/3e-72/single-strand selective monofunctional uracil DNA glycosylase; K10800 single-strand selective monofunctional uracil DNA glycosylase [EC:3.2.2.-]	YJL035c/7e-21/---	PTHR13235/2.9E-55/--	NA
Unigene19407_All	1078	0.32	2.45	2.93664	5.01434e-05	0.000241922	Up	gi|512891508|ref|XP_004922701.1|/1.91246e-74/PREDICTED: protein kibra-like [Bombyx mori]	gi|512891507|ref|XM_004922644.1|/7e-12/PREDICTED: Bombyx mori protein kibra-like (LOC101747103), mRNA	sp|B4M5X4|KIBRA_DROVI/6e-28/Protein kibra OS=Drosophila virilis GN=Kibra PE=3 SV=1	bmor:101747103/3e-75/protein kibra; K16685 protein KIBRA	NA	PTHR14791/1.4E-40/--	NA
CL2505.Contig1_All	2056	0.31	2.37	2.93455	6.1574e-09	4.42432e-08	Up	NA	gi|399931778|gb|JX112033.1|/5e-08/Biston betularia distal-less gene, partial cds	NA	NA	NA	NA	NA
CL2036.Contig2_All	2728	0.64	4.89	2.93369	1.49212e-22	2.14658e-21	Up	gi|512911056|ref|XP_004927322.1|/0/PREDICTED: protein cramped-like [Bombyx mori]	gi|512911055|ref|XM_004927265.1|/6e-36/PREDICTED: Bombyx mori protein cramped-like (LOC101736666), mRNA	sp|Q8MX88|CRM_DROSE/1e-17/Protein cramped OS=Drosophila sechellia GN=crm PE=3 SV=1	ola:101166273/8e-11/marcks; myristoylated alanine-rich protein kinase C substrate; K12561 myristoylated alanine-rich C-kinase substrate	tolA/8e-07/---	NA	NA
CL35.Contig1_All	927	0.38	2.9	2.93198	2.05126e-05	0.000104316	Up	gi|512893214|ref|XP_004923126.1|/2.23387e-86/PREDICTED: calpain-B isoform X1 [Bombyx mori]	gi|118136509|gb|DQ986497.1|/1e-74/Bombyx mori calpain protein mRNA, partial cds	sp|Q11002|CANA_DROME/1e-41/Calpain-A OS=Drosophila melanogaster GN=CalpA PE=1 SV=2	bmor:100127019/1e-67/calpain protein; K08585 calpain, invertebrate [EC:3.4.22.-]	NA	PS50222/11.166/EF-hand calcium-binding domain profile.	NA
Unigene93_All	3103	1.02	7.76	2.92749	7.50822e-40	1.68322e-38	Up	gi|512914334|ref|XP_004928116.1|/0/PREDICTED: WD repeat-containing protein 19-like [Bombyx mori]	gi|512914333|ref|XM_004928059.1|/5e-18/PREDICTED: Bombyx mori WD repeat-containing protein 19-like (LOC101745089), mRNA	sp|Q8NEZ3|WDR19_HUMAN/2e-180/WD repeat-containing protein 19 OS=Homo sapiens GN=WDR19 PE=1 SV=2	bmor:101745089/0.0/WD repeat-containing protein 19; K19671 WD repeat-containing protein 19	NA	PTHR14920/0.0/--	NA
Unigene7229_All	5447	0.33	2.51	2.92715	9.78316e-24	1.45729e-22	Up	gi|642919510|ref|XP_008191903.1|/1.72066e-148/PREDICTED: uncharacterized protein LOC100141851 isoform X1 [Tribolium castaneum]	NA	sp|P10394|POL4_DROME/8e-63/Retrovirus-related Pol polyprotein from transposon 412 OS=Drosophila melanogaster GN=POL PE=4 SV=1	mze:101472134/6e-71/extracellular calcium-sensing receptor-like; K04612 calcium-sensing receptor	YGR109w-b_2/2e-65/---	PTHR10178/1.2E-34/--	NA
Unigene2989_All	1091	1.59	12.09	2.92672	1.92309e-20	2.56877e-19	Up	gi|512896558|ref|XP_004923939.1|/1.26519e-65/PREDICTED: uncharacterized protein LOC101739296 [Bombyx mori]	NA	NA	NA	NA	PTHR12243/2.5E-12/--	NA
Unigene5513_All	1238	0.55	4.18	2.926	6.1574e-09	4.42313e-08	Up	gi|512894636|ref|XP_004923477.1|/1.03775e-122/PREDICTED: ELKS/Rab6-interacting/CAST family member 1-like [Bombyx mori]	gi|512894635|ref|XM_004923420.1|/2e-24/PREDICTED: Bombyx mori ELKS/Rab6-interacting/CAST family member 1-like (LOC101738921), mRNA	sp|Q8IUD2|RB6I2_HUMAN/1e-16/ELKS/Rab6-interacting/CAST family member 1 OS=Homo sapiens GN=ERC1 PE=1 SV=1	gfr:102042347/2e-18/ERC1; ELKS/RAB6-interacting/CAST family member 1; K16072 ELKS/RAB6-interacting/CAST family member 1	AF1558/3e-06/---	PTHR18861/9.1E-14/--	NA
CL960.Contig2_All	2059	0.41	3.11	2.92322	4.44156e-11	3.73747e-10	Up	gi|512898278|ref|XP_004924360.1|/1.38548e-78/PREDICTED: nicotinamide riboside kinase 2-like isoform X1 [Bombyx mori] &gt;gi|512898282|ref|XP_004924361.1| PREDICTED: nicotinamide riboside kinase 2-like isoform X2 [Bombyx mori]	NA	sp|Q6AY91|NRK1_RAT/4e-26/Nicotinamide riboside kinase 1 OS=Rattus norvegicus GN=Nmrk1 PE=2 SV=1	bmor:101743672/2e-79/nicotinamide riboside kinase 2; K10524 nicotinamide/nicotinate riboside kinase [EC:2.7.1.22 2.7.1.173]	SPBP22H7.06/5e-06/---	PTHR23404/8.1E-42/--	NA
Unigene9726_All	1937	45.08	341	2.91921	0	0	Up	gi|357627452|gb|EHJ77132.1|/1.8108e-165/cathepsin L-like protease [Danaus plexippus]	gi|338855116|gb|JN017204.1|/0.0/Helicoverpa assulta cathepsin L-like protease mRNA, complete cds	sp|Q26636|CATL_SARPE/4e-138/Cathepsin L OS=Sarcophaga peregrina PE=1 SV=1	pxy:105382819/5e-170/cathepsin L; K01365 cathepsin L [EC:3.4.22.15]	AF1946_2/2e-17/---	SM00645/4.4E-127/Papain family cysteine protease	biological_process:GO:0006508//proteolysis;molecular_function:GO:0008234//cysteine-type peptidase activity;
CL2583.Contig2_All	2953	1.05	7.94	2.91875	1.13196e-38	2.45778e-37	Up	gi|357612822|gb|EHJ68186.1|/0/putative UBX domain-containing protein 1 [Danaus plexippus]	gi|512936665|ref|XM_004933516.1|/5e-12/PREDICTED: Bombyx mori UBX domain-containing protein 6-like (LOC101737887), mRNA	sp|Q99PL6|UBXN6_MOUSE/5e-83/UBX domain-containing protein 6 OS=Mus musculus GN=Ubxn6 PE=1 SV=1	bmor:101737887/0.0/UBX domain-containing protein 6; K14011 UBX domain-containing protein 6	NA	SM00580/7.8E-14/domain in protein kinases, N-glycanases and other nuclear proteins	NA
Unigene660_All	872	0.42	3.17	2.91602	5.01434e-05	0.000241879	Up	gi|512932507|ref|XP_004932562.1|/9.87764e-78/PREDICTED: uncharacterized protein LOC101737793 [Bombyx mori]	NA	NA	NA	NA	NA	NA
Unigene8920_All	685	0.96	7.24	2.91488	9.92478e-08	6.40586e-07	Up	gi|541905575|gb|AGV28583.1|/9.15537e-66/immune-induced protein [Ostrinia furnacalis]	gi|541905574|gb|KF146179.1|/4e-12/Ostrinia furnacalis immune-induced protein mRNA, complete cds	sp|Q9V3Y3|DFP_DROME/1e-18/Defense protein l(2)34Fc OS=Drosophila melanogaster GN=l(2)34Fc PE=2 SV=1	bfo:BRAFLDRAFT_105205/9e-11/hypothetical protein; K01229 lactase-phlorizin hydrolase [EC:3.2.1.108 3.2.1.62]	NA	PS51019/26.623/Reelin domain profile.	NA
CL1062.Contig1_All	2477	0.28	2.11	2.91374	1.00768e-09	7.69692e-09	Up	gi|512893843|ref|XP_004923281.1|/1.64205e-153/PREDICTED: beta-taxilin-like [Bombyx mori]	gi|512893842|ref|XM_004923224.1|/4e-21/PREDICTED: Bombyx mori beta-taxilin-like (LOC101741340), mRNA	sp|P40222|TXLNA_HUMAN/2e-72/Alpha-taxilin OS=Homo sapiens GN=TXLNA PE=1 SV=3	smm:Smp_164620/6e-31/cortactin; K06106 cortactin	SP0117/2e-10/---	PTHR16127/2.2E-119/--	NA
CL2182.Contig4_All	3014	0.6	4.52	2.91329	2.50102e-23	3.68267e-22	Up	gi|512907249|ref|XP_004926395.1|/0/PREDICTED: zinc finger matrin-type protein CG9776-like [Bombyx mori]	gi|389613581|dbj|AK404057.1|/6e-70/Papilio xuthus mRNA, similar to CG9776, sequence id: Px-2526, expressed in epidermis	sp|Q9V468|Y9776_DROME/1e-51/Zinc finger matrin-type protein CG9776 OS=Drosophila melanogaster GN=CG9776 PE=1 SV=1	xma:102224452/5e-28/zinc finger protein 318-like; K11584 serine/threonine-protein phosphatase 2A regulatory subunit B'	SPAC140.02/8e-09/---	PTHR15577/3.5E-45/--	NA
CL1605.Contig1_All	2574	0.92	6.93	2.91315	9.37664e-30	1.65193e-28	Up	gi|512898135|ref|XP_004924325.1|/0/PREDICTED: uncharacterized protein LOC101747024 [Bombyx mori]	NA	NA	pxy:105386959/8e-58/serine/threonine-protein kinase BRSK2-like; K08796 BR serine/threonine kinase [EC:2.7.11.1]	SPAC9.04/4e-08/---	PF00665/7.9E-16/Integrase core domain	NA
Unigene19301_All	1354	0.25	1.88	2.91073	5.01434e-05	0.000242052	Up	gi|357609048|gb|EHJ66269.1|/3.82012e-89/hypothetical protein KGM_13183 [Danaus plexippus]	NA	sp|Q9NYT6|ZN226_HUMAN/4e-24/Zinc finger protein 226 OS=Homo sapiens GN=ZNF226 PE=1 SV=2	mgp:104915427/3e-25/zinc finger protein 345-like; K09228 KRAB domain-containing zinc finger protein	SPAC144.09c/1e-10/---	PS50157/9.494/Zinc finger C2H2 type domain profile.	NA
Unigene3383_All	1916	0.18	1.35	2.90689	2.73034e-05	0.000136629	Up	gi|512900264|ref|XP_004924849.1|/3.54145e-105/PREDICTED: lys-63-specific deubiquitinase BRCC36-like isoform X3 [Bombyx mori]	gi|512900263|ref|XM_004924792.1|/9e-65/PREDICTED: Bombyx mori lys-63-specific deubiquitinase BRCC36-like (LOC101740582), transcript variant X3, mRNA	sp|B5X8M4|BRCC3_SALSA/4e-50/Lys-63-specific deubiquitinase BRCC36 OS=Salmo salar GN=brcc3 PE=2 SV=1	bmor:101740582/9e-106/lys-63-specific deubiquitinase BRCC36-like; K11864 BRCA1/BRCA2-containing complex subunit 3	SPAC1687.13c/2e-09/---	PTHR10410/7.6E-87/--	NA
CL2778.Contig3_All	715	0.72	5.37	2.89885	2.97314e-06	1.67154e-05	Up	NA	gi|255528741|gb|AE014187.2|/2e-14/Plasmodium falciparum 3D7 chromosome 14, complete sequence	NA	NA	NA	NA	NA
CL101.Contig2_All	1027	0.46	3.43	2.8985	2.97314e-06	1.67085e-05	Up	NA	NA	NA	NA	NA	NA	NA
Unigene8637_All	1754	0.25	1.86	2.8953	2.97314e-06	1.67015e-05	Up	NA	NA	NA	NA	NA	NA	NA
CL2011.Contig2_All	3145	0.88	6.52	2.8893	1.35372e-33	2.62376e-32	Up	gi|357604231|gb|EHJ64102.1|/0/putative sex-determining protein fem-1 [Danaus plexippus]	gi|512934612|ref|XM_004933017.1|/3e-84/PREDICTED: Bombyx mori protein fem-1 homolog A-like (LOC101743656), mRNA	sp|Q7T3P8|FEM1C_DANRE/1e-71/Protein fem-1 homolog C OS=Danio rerio GN=fem1c PE=2 SV=2	bmor:101738320/7e-54/protein fem-1 homolog B; K10349 Fem-1 homolog b	DRA0212/3e-12/---	NA	NA
Unigene10041_All	1063	0.66	4.88	2.88634	1.12038e-08	7.87986e-08	Up	gi|357623730|gb|EHJ74765.1|/2.26336e-104/hypothetical protein KGM_10600 [Danaus plexippus]	NA	NA	NA	NA	NA	NA
CL325.Contig1_All	2083	0.48	3.52	2.87447	8.5906e-13	7.94719e-12	Up	gi|389608959|dbj|BAM18091.1|/3.25653e-59/unknown secreted protein [Papilio xuthus]	NA	NA	NA	NA	NA	NA
Unigene8865_All	1790	0.36	2.63	2.86899	2.03346e-08	1.39516e-07	Up	gi|357631606|gb|EHJ79075.1|/3.91588e-159/hypothetical protein KGM_15564 [Danaus plexippus]	NA	sp|Q08696|MST2_DROHY/2e-12/Axoneme-associated protein mst101(2) OS=Drosophila hydei GN=mst101(2) PE=1 SV=1	nvi:100117836/8e-11/serine/arginine repetitive matrix protein 1; K13171 serine/arginine repetitive matrix protein 1	NA	PF15309/3.5E-29/ALMS motif	NA
CL2219.Contig2_All	1583	0.67	4.89	2.8676	2.59098e-13	2.47172e-12	Up	gi|512897749|ref|XP_004924229.1|/1.2881e-102/PREDICTED: heart- and neural crest derivatives-expressed protein 2-like [Bombyx mori]	gi|507637560|ref|XM_004629384.1|/6e-10/PREDICTED: Octodon degus heart and neural crest derivatives expressed 1 (Hand1), mRNA	sp|P61295|HAND2_RAT/9e-34/Heart- and neural crest derivatives-expressed protein 2 OS=Rattus norvegicus GN=Hand2 PE=2 SV=1	bmor:101741562/2e-103/heart- and neural crest derivatives-expressed protein 2; K18486 heart-and neural crest derivatives-expressed protein 2	NA	PF00010/2.0E-19/Helix-loop-helix DNA-binding domain	NA
CL1177.Contig2_All	4604	0.31	2.26	2.86598	5.73184e-18	6.92402e-17	Up	gi|357609759|gb|EHJ66644.1|/2.26566e-69/hypothetical protein KGM_08744 [Danaus plexippus]	gi|512910501|ref|XM_004927131.1|/2e-27/PREDICTED: Bombyx mori uncharacterized LOC101736230 (LOC101736230), mRNA	NA	dre:406751/4e-06/srrm1, fc64f01, wu:fb34f04, wu:fb38b06, wu:fc64f01, zgc:63802; serine/arginine repetitive matrix 1; K13171 serine/arginine repetitive matrix protein 1	NA	NA	NA
CL717.Contig13_All	5893	0.11	0.8	2.8625	6.1574e-09	4.42195e-08	Up	gi|357622245|gb|EHJ73802.1|/0/putative Ankyrin repeat domain-containing protein 17 [Danaus plexippus]	gi|512895084|ref|XM_004923531.1|/0.0/PREDICTED: Bombyx mori ankyrin repeat domain-containing protein 17-like (LOC101746836), mRNA	sp|Q9VCA8|ANKHM_DROME/0.0/Ankyrin repeat and KH domain-containing protein mask OS=Drosophila melanogaster GN=mask PE=1 SV=2	bmor:101746836/0.0/ankyrin repeat domain-containing protein 17-like; K16726 ankyrin repeat domain-containing protein 17	all2748/3e-40/---	PF00013/3.0E-13/KH domain	NA
CL1812.Contig3_All	997	0.73	5.3	2.86002	1.12038e-08	7.88192e-08	Up	gi|357624765|gb|EHJ75419.1|/2.57763e-115/lysophospholipase [Danaus plexippus]	gi|389611226|dbj|AK402603.1|/3e-26/Papilio polytes mRNA for acyl-protein thioesterase, complete cds, sequence id: Pp-0621	sp|Q5RBR7|LYPA1_PONAB/5e-63/Acyl-protein thioesterase 1 OS=Pongo abelii GN=LYPLA1 PE=2 SV=1	pxy:105386440/5e-111/acyl-protein thioesterase 1; K06130 lysophospholipase II [EC:3.1.1.5]	SPAC8E11.04c/2e-36/---	PF02230/3.0E-70/Phospholipase/Carboxylesterase	molecular_function:GO:0016787//hydrolase activity;
CL458.Contig5_All	5201	3.36	24.29	2.85383	1.2369e-201	1.1884e-199	Up	gi|256773186|ref|NP_001157948.1|/0/sarco/endoplasmic reticulum calcium ATPase [Bombyx mori] &gt;gi|255661412|gb|ACU25861.1| sarco/endoplasmic reticulum calcium ATPase [Bombyx mori]	gi|4191597|gb|AF115572.1|AF115572/0.0/Heliothis virescens sarco(endo)plasmic reticulum-type calcium ATPase mRNA, complete cds	sp|Q7PPA5|ATC1_ANOGA/0.0/Calcium-transporting ATPase sarcoplasmic/endoplasmic reticulum type OS=Anopheles gambiae GN=Ca-P60A PE=3 SV=5	bmor:100302733/0.0/sarco/endoplasmic reticulum calcium ATPase; K05853 Ca2+ transporting ATPase, sarcoplasmic/endoplasmic reticulum [EC:3.6.3.8]	CAC2137/5e-151/---	PF00690/9.1E-23/Cation transporter/ATPase, N-terminus	biological_process:GO:0006816//calcium ion transport;cellular_component:GO:0016021//integral component of membrane;molecular_function:GO:0046872//metal ion binding;GO:0005524//ATP binding;GO:0005388//calcium-transporting ATPase activity;
Unigene8282_All	340	2.36	17.06	2.85376	1.62608e-06	9.43384e-06	Up	gi|444727028|gb|ELW67537.1|/1.10223e-16/Cell surface glycoprotein 1 [Tupaia chinensis]	gi|347966666|ref|XM_321235.5|/3e-08/Anopheles gambiae str. PEST AGAP001820-PA (AgaP_AGAP001820) mRNA, complete cds	sp|Q95JC9|PRP_PIG/1e-17/Basic proline-rich protein OS=Sus scrofa PE=1 SV=2	phd:102330076/2e-17/leucine-rich repeat extensin-like protein 5-like; K05747 Wiskott-Aldrich syndrome protein	CC3441/5e-11/---	NA	NA
CL2381.Contig2_All	764	0.88	6.36	2.85345	9.92478e-08	6.40433e-07	Up	gi|512902712|ref|XP_004925441.1|/4.40972e-49/PREDICTED: zinc transporter ZIP3-like [Bombyx mori]	NA	sp|Q5U1X7|S39A3_RAT/3e-07/Zinc transporter ZIP3 OS=Rattus norvegicus GN=Slc39a3 PE=2 SV=1	bmor:101746897/7e-50/zinc transporter ZIP3; K14709 solute carrier family 39 (zinc transporter), member 1/2/3	NA	NA	NA
Unigene17471_All	1793	1.01	7.29	2.85156	2.2793e-21	3.16071e-20	Up	gi|357622116|gb|EHJ73717.1|/1.18779e-22/hypothetical protein KGM_17712 [Danaus plexippus]	gi|185050631|dbj|AP009036.1|/6e-32/Bombyx mori genomic DNA, chromosome 15, BAC clone:536D15, complete sequence	sp|Q7PMT1|EXD_ANOGA/1e-19/Homeobox protein extradenticle OS=Anopheles gambiae GN=exd PE=3 SV=2	pxy:105398635/1e-27/homeobox protein extradenticle; K09355 pre-B-cell leukemia transcription factor 1	NA	NA	NA
CL316.Contig1_All	1865	3.65	26.32	2.85019	3.45318e-75	1.27431e-73	Up	gi|512913726|ref|XP_004927965.1|/0/PREDICTED: carboxypeptidase Q-like [Bombyx mori]	gi|512913725|ref|XM_004927908.1|/7e-13/PREDICTED: Bombyx mori carboxypeptidase Q-like (LOC101744086), mRNA	sp|Q6GQ29|CBPQ_XENLA/2e-121/Carboxypeptidase Q OS=Xenopus laevis GN=cpq PE=2 SV=1	bmor:101744086/0.0/carboxypeptidase Q-like; K01302 carboxypeptidase Q [EC:3.4.17.-]	CC2544/2e-55/---	PF04389/3.7E-17/Peptidase family M28	NA
CL821.Contig1_All	5012	0.86	6.18	2.8452	2.11996e-50	5.6133e-49	Up	NA	NA	NA	NA	NA	NA	NA
Unigene5037_All	671	0.98	7.04	2.84472	3.28934e-07	2.03238e-06	Up	gi|541905577|gb|AGV28584.1|/4.2117e-60/lysozyme 5 [Ostrinia furnacalis]	gi|541905576|gb|KF146180.1|/5e-24/Ostrinia furnacalis lysozyme 5 mRNA, complete cds	sp|P50717|LYS_HYPCU/3e-41/Lysozyme OS=Hyphantria cunea PE=2 SV=1	bmor:693015/3e-37/Lzm, BmLys; lysozyme (EC:3.2.1.17); K13915 lysozyme C [EC:3.2.1.17]	NA	PS51348/37.552/Alpha-lactalbumin / lysozyme C family profile.	NA
Unigene4779_All	787	0.48	3.44	2.8413	9.16858e-05	0.000426662	Up	gi|512929031|ref|XP_004931725.1|/1.24075e-17/PREDICTED: uncharacterized protein LOC101741784 [Bombyx mori]	gi|227452589|emb|FP243376.4|/4e-06/P.dardanus DNA sequence from clone AEPD-10A24, complete sequence	sp|Q5RCE4|THAP1_PONAB/6e-10/THAP domain-containing protein 1 OS=Pongo abelii GN=THAP1 PE=2 SV=1	bmor:101735999/5e-17/prominin-like protein; K06532 prominin 1	NA	PTHR23080/7.3E-17/--	NA
Unigene2168_All	2393	23.39	167.08	2.83658	0	0	Up	gi|646720671|gb|KDR22313.1|/6.43903e-14/Involucrin [Zootermopsis nevadensis]	gi|116734915|gb|AC182458.2|/1e-15/Mus musculus BAC clone RP23-14N12 from chromosome 8, complete sequence	NA	pxy:105381793/2e-07/pre-mRNA-splicing factor CWC22 homolog; K13100 pre-mRNA-splicing factor CWC22	NA	NA	NA
CL7.Contig4_All	1000	0.57	4.07	2.83599	2.60946e-07	1.62424e-06	Up	gi|357622568|gb|EHJ73995.1|/3.43749e-43/putative Myeloid differentiation primary response protein MyD88 [Danaus plexippus]	NA	sp|Q28DJ2|MYD88_XENTR/3e-12/Myeloid differentiation primary response protein MyD88 OS=Xenopus tropicalis GN=myd88 PE=2 SV=1	pxy:105382914/1e-48/myeloid differentiation primary response protein MyD88; K04729 myeloid differentiation primary response protein MyD88	NA	PS50104/9.331/TIR domain profile.	NA
Unigene7253_All	1858	0.16	1.14	2.83289	0.000137332	0.000626293	Up	NA	NA	NA	NA	NA	NA	NA
Unigene1118_All	1741	0.99	7.04	2.83007	1.42449e-19	1.84416e-18	Up	gi|512905592|ref|XP_004925983.1|/0/PREDICTED: DNA-binding protein Ets97D-like [Bombyx mori]	gi|170030687|ref|XM_001843168.1|/3e-30/Culex quinquefasciatus DNA-binding protein D-ELG, mRNA	sp|Q04688|ELG_DROME/1e-99/DNA-binding protein Ets97D OS=Drosophila melanogaster GN=Ets97D PE=1 SV=2	bmor:101742733/0.0/DNA-binding protein Ets97D; K09441 GA-binding protein transcription factor, alpha	NA	PS51433/38.28/Pointed (PNT) domain profile.	NA
CL842.Contig3_All	1707	0.29	2.06	2.82852	8.8638e-07	5.26621e-06	Up	gi|389611113|dbj|BAM19167.1|/8.23954e-143/annexin IX [Papilio polytes]	gi|346713333|dbj|AK386419.1|/4e-85/Bombyx mori mRNA, clone: fprW07A24	sp|P22465|ANX10_DROME/2e-103/Annexin B10 OS=Drosophila melanogaster GN=AnxB10 PE=2 SV=3	bmor:778459/1e-137/annexin; K17095 annexin A7/11	DR2133/1e-06/---	NA	molecular_function:GO:0005544//calcium-dependent phospholipid binding;GO:0005509//calcium ion binding;
Unigene10181_All	375	1.96	13.89	2.82512	2.97314e-06	1.6712e-05	Up	NA	NA	NA	NA	NA	NA	NA
CL201.Contig6_All	2049	2.56	18.11	2.82257	3.33442e-57	9.8466e-56	Up	NA	NA	NA	NA	NA	NA	NA
CL3256.Contig1_All	1048	0.88	6.22	2.82134	1.16341e-10	9.48715e-10	Up	gi|357620571|gb|EHJ72720.1|/1.2929e-112/putative out at first [Danaus plexippus]	gi|389612931|dbj|AK403672.1|/5e-31/Papilio xuthus mRNA for out at first protein, complete cds, sequence id: Px-1957, expressed in epidermis	sp|O18638|OAF_DROVI/2e-57/Out at first protein OS=Drosophila virilis GN=oaf PE=3 SV=1	NA	NA	PTHR13423:SF2/1.8E-69/--	NA
CL3099.Contig2_All	1802	0.46	3.25	2.82073	2.1227e-10	1.69955e-09	Up	gi|512927472|ref|XP_004931343.1|/0/PREDICTED: regulator of gene activity-like isoform X1 [Bombyx mori]	gi|512927475|ref|XM_004931287.1|/1e-108/PREDICTED: Bombyx mori regulator of gene activity-like (LOC101745492), transcript variant X2, mRNA	sp|Q8C5L3|CNOT2_MOUSE/3e-95/CCR4-NOT transcription complex subunit 2 OS=Mus musculus GN=Cnot2 PE=2 SV=2	bmor:101745492/0.0/regulator of gene activity; K12605 CCR4-NOT transcription complex subunit 2	SPCC4G3.15c/5e-24/---	PTHR23326/4.3E-113/--	NA
CL759.Contig2_All	3355	0.18	1.27	2.81876	2.96104e-08	2.00045e-07	Up	gi|512928742|ref|XP_004931653.1|/0/PREDICTED: zinc finger CCCH domain-containing protein 18-like [Bombyx mori]	gi|512928741|ref|XM_004931596.1|/1e-25/PREDICTED: Bombyx mori zinc finger CCCH domain-containing protein 18-like (LOC101739232), mRNA	sp|Q86VM9|ZCH18_HUMAN/1e-49/Zinc finger CCCH domain-containing protein 18 OS=Homo sapiens GN=ZC3H18 PE=1 SV=2	bmor:101739232/0.0/zinc finger CCCH domain-containing protein 18; K13092 nuclear protein NHN1	PA2976/3e-08/---	PS50103/14.483/Zinc finger C3H1-type profile.	NA
CL208.Contig7_All	2904	0.45	3.16	2.81193	1.36172e-15	1.47003e-14	Up	gi|379698890|ref|NP_001243916.1|/0/TRAF3 [Bombyx mori] &gt;gi|304421472|gb|ADM32535.1| TRAF3 [Bombyx mori]	gi|379698889|ref|NM_001256987.1|/3e-13/Bombyx mori TRAF3 (LOC100862758), mRNA >gi|304421471|gb|GQ426309.1| Bombyx mori TRAF3 mRNA, complete cds	sp|Q13114|TRAF3_HUMAN/1e-20/TNF receptor-associated factor 3 OS=Homo sapiens GN=TRAF3 PE=1 SV=2	nvi:100123368/8e-27/uncharacterized LOC100123368; K05336 solute carrier family 6 (neurotransmitter transporter), invertebrate	NA	PTHR10131/1.4E-30/--	NA
CL956.Contig4_All	1680	5.14	36.03	2.80936	3.6254e-90	1.53591e-88	Up	gi|389608511|dbj|BAM17865.1|/0/fructose-bisphosphate aldolase [Papilio xuthus] &gt;gi|389615591|dbj|BAM20754.1| fructose-bisphosphate aldolase [Papilio polytes]	gi|389615590|dbj|AK405438.1|/0.0/Papilio polytes mRNA for fructose-bisphosphate aldolase, complete cds, sequence id: Pp-1081, expressed in epidermis	sp|P07764|ALF_DROME/6e-170/Fructose-bisphosphate aldolase OS=Drosophila melanogaster GN=Ald PE=1 SV=5	bmor:778467/0.0/fructose 1,6-bisphosphate aldolase; K01623 fructose-bisphosphate aldolase, class I [EC:4.1.2.13]	mlr3754/2e-90/---	PS00158/-/Fructose-bisphosphate aldolase class-I active site.	biological_process:GO:0006096//glycolytic process;molecular_function:GO:0004332//fructose-bisphosphate aldolase activity;
Unigene6366_All	3165	0.39	2.72	2.80206	1.43244e-14	1.46522e-13	Up	NA	gi|389615730|dbj|AK405530.1|/2e-14/Papilio polytes mRNA, putative 3'UTR of hypothetical protein, sequence id: Pp-1188, expressed in epidermis	NA	NA	NA	NA	NA
Unigene18139_All	1628	0.33	2.3	2.8011	1.07675e-06	6.34816e-06	Up	gi|357628214|gb|EHJ77608.1|/2.10865e-31/hypothetical protein KGM_16249 [Danaus plexippus]	NA	sp|Q14590|ZN235_HUMAN/3e-23/Zinc finger protein 235 OS=Homo sapiens GN=ZNF235 PE=2 SV=3	pale:102882894/3e-22/ZNF235; zinc finger protein 235; K09228 KRAB domain-containing zinc finger protein	SPAC144.09c/6e-10/---	PS50157/10.492/Zinc finger C2H2 type domain profile.	NA
CL1216.Contig5_All	1397	0.32	2.23	2.8009	9.83262e-06	5.1968e-05	Up	NA	gi|17979860|gb|AF330630.1|AF330630/8e-09/Helicoverpa armigera microsatellite Ham4 sequence	NA	NA	NA	NA	NA
Unigene19029_All	1410	0.47	3.27	2.79856	6.64486e-08	4.34622e-07	Up	NA	NA	NA	NA	NA	NA	NA
Unigene72_All	1644	0.21	1.46	2.79751	9.16858e-05	0.000426588	Up	NA	NA	NA	NA	NA	NA	NA
CL1794.Contig2_All	9053	1.71	11.83	2.79038	4.8186e-169	3.725e-167	Up	gi|270005481|gb|EFA01929.1|/0/hypothetical protein TcasGA2_TC007543 [Tribolium castaneum]	NA	sp|P04323|POL3_DROME/5e-80/Retrovirus-related Pol polyprotein from transposon 17.6 OS=Drosophila melanogaster GN=pol PE=4 SV=1	soc:105197099/3e-81/uncharacterized LOC105197099; K17601 WD repeat-containing protein 81	SPAC9.04/1e-98/---	PF00665/1.6E-23/Integrase core domain	molecular_function:GO:0005488//binding;
Unigene5425_All	575	1.22	8.43	2.78865	5.961e-07	3.60447e-06	Up	gi|512898492|ref|XP_004924413.1|/9.6658e-08/PREDICTED: uncharacterized protein LOC101739953 isoform X1 [Bombyx mori]	gi|346714106|dbj|AK384634.1|/2e-10/Bombyx mori mRNA, clone: fcaL31B16	NA	NA	NA	NA	NA
Unigene279_All	1118	0.62	4.27	2.7839	6.64486e-08	4.34516e-07	Up	gi|512920077|ref|XP_004929542.1|/1.08151e-27/PREDICTED: putative fatty acyl-CoA reductase CG5065-like [Bombyx mori]	gi|124256017|gb|EF172266.1|/1e-10/Sus scrofa clone KVL16174 microsatellite sequence	sp|Q95SX7|RTBS_DROME/4e-19/Probable RNA-directed DNA polymerase from transposon BS OS=Drosophila melanogaster GN=RTase PE=2 SV=1	ola:105354030/8e-16/gabrg3; gamma-aminobutyric acid (GABA) A receptor, gamma 3; K05186 gmma-aminobutyric acid receptor subunit gamma	NA	PS50878/15.394/Reverse transcriptase (RT) catalytic domain profile.	NA
Unigene18784_All	1305	0.26	1.79	2.78338	0.000166851	0.000754516	Up	gi|328702141|ref|XP_003241819.1|/1.19419e-23/PREDICTED: KRAB-A domain-containing protein 2-like [Acyrthosiphon pisum]	NA	sp|Q6ZNG9|KRBA2_HUMAN/2e-20/KRAB-A domain-containing protein 2 OS=Homo sapiens GN=KRBA2 PE=1 SV=1	NA	NA	NA	NA
Unigene5795_All	1608	0.41	2.82	2.782	6.64486e-08	4.34411e-07	Up	NA	gi|319918809|dbj|AB597005.1|/9e-06/Ostrinia nubilalis OnubOR7a, OnubOR5b genes, complete cds and complete sequence, clone: 11K16	NA	NA	NA	NA	NA
Unigene11680_All	577	0.97	6.66	2.77947	9.83262e-06	5.19884e-05	Up	NA	NA	NA	NA	NA	NA	NA
CL209.Contig4_All	4226	0.65	4.45	2.77529	2.73176e-30	4.88304e-29	Up	gi|512918891|ref|XP_004929243.1|/5.70403e-136/PREDICTED: protein muscleblind-like isoform X1 [Bombyx mori]	gi|383276455|dbj|AK406478.1|/0.0/Bombyx mori mRNA, clone: famL43E01	sp|O16011|MBL_DROME/7e-77/Protein muscleblind OS=Drosophila melanogaster GN=mbl PE=2 SV=2	bmor:101735337/7e-150/protein muscleblind; K14943 muscleblind	NA	PS50103/9.77/Zinc finger C3H1-type profile.	biological_process:GO:0007525//somatic muscle development;GO:0000381//regulation of alternative mRNA splicing, via spliceosome;GO:0007517//muscle organ development;GO:0046716//muscle cell cellular homeostasis;GO:0006915//apoptotic process;GO:0007476//imaginal disc-derived wing morphogenesis;GO:0045924//regulation of female receptivity;GO:0009790//embryo development;GO:0042052//rhabdomere developm…
CL774.Contig2_All	1012	1.16	7.93	2.7732	3.45122e-12	3.08967e-11	Up	gi|662223898|ref|XP_008486262.1|/1.43448e-20/PREDICTED: uncharacterized protein LOC103522958 [Diaphorina citri]	NA	NA	pxy:105381570/2e-20/endoribonuclease Dcr-1-like; K11592 endoribonuclease Dicer [EC:3.1.26.-]	NA	NA	NA
CL3242.Contig2_All	1336	3.19	21.8	2.7727	3.08738e-42	7.21605e-41	Up	gi|290559935|ref|NP_001166792.1|/2.01701e-58/cuticular protein glycine-rich 10 precursor [Bombyx mori]	NA	sp|O70133|DHX9_MOUSE/2e-38/ATP-dependent RNA helicase A OS=Mus musculus GN=Dhx9 PE=1 SV=2	fab:101816860/9e-41/WASF2; WAS protein family, member 2; K05748 WAS protein family, member 2	XF0818/4e-31/---	PR01228/1.8E-7/Eggshell protein signature	NA
Unigene4187_All	2192	0.72	4.92	2.77259	2.26178e-17	2.65126e-16	Up	gi|512888995|ref|XP_004922179.1|/2.78068e-133/PREDICTED: zinc finger protein Xfin-like isoform X1 [Bombyx mori] &gt;gi|512889001|ref|XP_004922180.1| PREDICTED: zinc finger protein Xfin-like isoform X2 [Bombyx mori]	gi|512889000|ref|XM_004922123.1|/6e-17/PREDICTED: Bombyx mori zinc finger protein Xfin-like (LOC101743248), transcript variant X2, mRNA	sp|Q96NI8|ZN570_HUMAN/1e-35/Zinc finger protein 570 OS=Homo sapiens GN=ZNF570 PE=2 SV=1	myd:102769359/3e-39/ZNF233; zinc finger protein 233; K09228 KRAB domain-containing zinc finger protein	SPAC144.09c/6e-14/---	PS50157/11.967/Zinc finger C2H2 type domain profile.	NA
CL1988.Contig2_All	4853	2.37	16.18	2.77125	6.72936e-122	3.89319e-120	Up	gi|512924512|ref|XP_004930613.1|/0/PREDICTED: peroxidase-like isoform X1 [Bombyx mori]	gi|512924513|ref|XM_004930557.1|/2e-34/PREDICTED: Bombyx mori peroxidase-like (LOC101746584), transcript variant X2, mRNA	sp|Q01603|PERO_DROME/4e-98/Peroxidase OS=Drosophila melanogaster GN=Pxd PE=2 SV=2	api:100160088/1e-110/chorion peroxidase-like; K19511 peroxidase [EC:1.11.1.7]	NA	PR00457/2.5E-35/Animal haem peroxidase signature	NA
Unigene18235_All	911	0.4	2.73	2.77083	0.000166851	0.000754643	Up	gi|357628012|gb|EHJ77491.1|/5.83641e-63/hypothetical protein KGM_20004 [Danaus plexippus]	NA	sp|P16620|PTP69_DROME/7e-27/Tyrosine-protein phosphatase 69D OS=Drosophila melanogaster GN=Ptp69D PE=1 SV=2	pxy:105381257/2e-62/tyrosine-protein phosphatase 69D-like; K01104 protein-tyrosine phosphatase [EC:3.1.3.48]	NA	PS50835/8.339/Ig-like domain profile.	molecular_function:GO:0016787//hydrolase activity;
CL2989.Contig2_All	3792	0.38	2.59	2.76888	1.93894e-16	2.17974e-15	Up	gi|512909254|ref|XP_004926876.1|/0/PREDICTED: probable cation-transporting ATPase 13A3-like [Bombyx mori]	gi|512909253|ref|XM_004926819.1|/1e-87/PREDICTED: Bombyx mori probable cation-transporting ATPase 13A3-like (LOC101740501), mRNA	sp|Q27533|YH2M_CAEEL/0.0/Probable cation-transporting ATPase W08D2.5 OS=Caenorhabditis elegans GN=W08D2.5 PE=3 SV=2	bmor:101740501/0.0/probable cation-transporting ATPase 13A3; K14951 cation-transporting ATPase 13A3/4/5 [EC:3.6.3.-]	ECU07g1500/2e-74/---	PTHR24093:SF84/0.0/--	NA
CL1899.Contig1_All	3963	1.62	11.03	2.76737	4.28638e-68	1.44321e-66	Up	gi|512918562|ref|XP_004929164.1|/0/PREDICTED: SUN domain-containing protein 2-like [Bombyx mori]	gi|512918561|ref|XM_004929107.1|/1e-178/PREDICTED: Bombyx mori SUN domain-containing protein 2-like (LOC101735970), mRNA	sp|Q9UBS9|SUCO_HUMAN/4e-79/SUN domain-containing ossification factor OS=Homo sapiens GN=SUCO PE=1 SV=1	mgp:100542852/3e-08/SLK; STE20-like kinase; K08836 STE20-like kinase [EC:2.7.11.1]	NA	PTHR12953:SF0/6.4E-123/--	NA
CL768.Contig2_All	1873	0.57	3.88	2.76702	1.56034e-12	1.42196e-11	Up	NA	NA	NA	NA	NA	NA	NA
CL1677.Contig3_All	2265	1.06	7.2	2.76393	6.59162e-26	1.04188e-24	Up	gi|512936907|ref|XP_004933634.1|/0/PREDICTED: dipeptidyl peptidase 9-like, partial [Bombyx mori]	gi|512936906|ref|XM_004933577.1|/3e-83/PREDICTED: Bombyx mori dipeptidyl peptidase 9-like (LOC101738370), partial mRNA	sp|Q8BVG4|DPP9_MOUSE/3e-98/Dipeptidyl peptidase 9 OS=Mus musculus GN=Dpp9 PE=2 SV=2	bmor:101738370/0.0/dipeptidyl peptidase 9-like; K08656 dipeptidyl-peptidase 9 [EC:3.4.14.5]	CC2154/9e-36/---	PF00930/7.5E-32/Dipeptidyl peptidase IV (DPP IV) N-terminal region	NA
CL289.Contig5_All	6490	1.69	11.46	2.76151	5.9366e-116	3.22639e-114	Up	gi|512931200|ref|XP_004932241.1|/5.42592e-157/PREDICTED: inositol hexakisphosphate kinase 2-like isoform X1 [Bombyx mori] &gt;gi|512931202|ref|XP_004932242.1| PREDICTED: inositol hexakisphosphate kinase 2-like isoform X2 [Bombyx mori] &gt;gi|512931204|ref|XP_004932243.1| PREDICTED: inositol hexakisphosphate kinase 2-like isoform X3 [Bombyx mori]	gi|512931199|ref|XM_004932184.1|/1e-111/PREDICTED: Bombyx mori inositol hexakisphosphate kinase 2-like (LOC101740114), transcript variant X1, mRNA	sp|Q8BWD2|IP6K3_MOUSE/7e-39/Inositol hexakisphosphate kinase 3 OS=Mus musculus GN=Ip6k3 PE=2 SV=1	bmor:101740114/8e-158/inositol hexakisphosphate kinase 2; K07756 inositol-hexakisphosphate 5-kinase [EC:2.7.4.21]	Rv3876/6e-09/---	PTHR12400:SF21/5.4E-85/--	NA
CL2374.Contig4_All	1891	0.35	2.36	2.75336	1.1961e-07	7.6631e-07	Up	NA	gi|291201240|emb|FP340415.1|/5e-14/72F1_SfBAC_fin, Spodoptera frugiperda BAC, egg DNA	NA	NA	NA	NA	NA
Unigene9274_All	1798	0.46	3.1	2.75256	1.27303e-09	9.63076e-09	Up	NA	NA	NA	NA	NA	NA	NA
Unigene18880_All	1472	0.37	2.49	2.75055	1.9383e-06	1.113e-05	Up	gi|512930216|ref|XP_004932011.1|/0/PREDICTED: sodium channel protein Nach-like [Bombyx mori]	gi|512930215|ref|XM_004931954.1|/4e-14/PREDICTED: Bombyx mori sodium channel protein Nach-like (LOC101737967), mRNA	sp|O61370|NACH_DROAN/3e-20/Sodium channel protein Nach OS=Drosophila ananassae GN=Nach PE=3 SV=1	bmor:101737967/0.0/sodium channel protein Nach-like; K03440 amiloride-sensitive sodium channel, other	NA	PTHR11690/4.5E-123/--	NA
CL3129.Contig1_All	1513	0.59	3.97	2.75035	8.47798e-10	6.50156e-09	Up	NA	gi|345548869|gb|JF339040.1|/6e-10/Ostrinia nubilalis aminopeptidase N3b (apn3b) gene, partial cds; and aminopeptidase N3a (apn3a) and aminopeptidase N3c (apn3c) genes, complete cds	NA	NA	NA	NA	NA
CL1342.Contig7_All	3925	8.17	54.96	2.74997	0	0	Up	NA	gi|512930192|ref|XR_210028.1|/1e-10/PREDICTED: Bombyx mori uncharacterized LOC101737169 (LOC101737169), misc_RNA	NA	NA	NA	NA	NA
CL2852.Contig2_All	1778	0.29	1.95	2.74935	1.62608e-06	9.4318e-06	Up	gi|512918606|ref|XP_004929175.1|/2.45499e-12/PREDICTED: uncharacterized protein LOC101737591 [Bombyx mori]	NA	NA	NA	NA	NA	NA
CL1248.Contig8_All	897	0.86	5.78	2.74866	3.68092e-08	2.46206e-07	Up	gi|389613613|dbj|BAM20137.1|/1.45654e-87/unknown unsecreted protein [Papilio xuthus]	gi|512936950|ref|XM_004933588.1|/1e-28/PREDICTED: Bombyx mori uncharacterized LOC101739986 (LOC101739986), mRNA	sp|O08573|LEG9_MOUSE/2e-26/Galectin-9 OS=Mus musculus GN=Lgals9 PE=1 SV=1	pxy:105387791/2e-66/galectin-4-like; K10091 galectin-4	NA	SM00908/1.9E-54/Galactoside-binding lectin	NA
CL100.Contig4_All	4597	0.17	1.14	2.74543	1.27303e-09	9.62806e-09	Up	gi|512921621|ref|XP_004929921.1|/0/PREDICTED: ankyrin repeat domain-containing protein 12-like isoform X2 [Bombyx mori]	gi|512921620|ref|XM_004929864.1|/3e-79/PREDICTED: Bombyx mori ankyrin repeat domain-containing protein 12-like (LOC101747133), transcript variant X2, mRNA	sp|Q6UB99|ANR11_HUMAN/1e-44/Ankyrin repeat domain-containing protein 11 OS=Homo sapiens GN=ANKRD11 PE=1 SV=3	myd:102762749/5e-06/RBM19; RNA binding motif protein 19; K14787 multiple RNA-binding domain-containing protein 1	NA	PTHR24153/1.4E-101/--	NA
CL1213.Contig4_All	1429	0.54	3.62	2.74496	1.34257e-08	9.39835e-08	Up	gi|662199618|ref|XP_008472980.1|/8.25739e-13/PREDICTED: uncharacterized protein LOC103510111 [Diaphorina citri]	NA	NA	NA	NA	NA	NA
CL2623.Contig2_All	2273	0.9	6.02	2.74177	1.33069e-21	1.85772e-20	Up	gi|357630960|gb|EHJ78735.1|/1.02343e-53/hypothetical protein KGM_13017 [Danaus plexippus]	NA	NA	NA	NA	PTHR22776:SF27/3.1E-44/--	NA
Unigene18979_All	784	0.64	4.28	2.74147	1.77767e-05	9.13698e-05	Up	NA	NA	NA	NA	NA	NA	NA
CL308.Contig1_All	2860	0.72	4.8	2.73697	8.88232e-22	1.24975e-20	Up	NA	NA	NA	NA	NA	NA	NA
CL2391.Contig2_All	1687	3.12	20.78	2.73558	1.7641e-51	4.77443e-50	Up	gi|357626240|gb|EHJ76399.1|/0/glutamyl-tRNA amidotransferase subunit B [Danaus plexippus]	gi|114051414|ref|NM_001046850.1|/6e-10/Bombyx mori glutamyl-tRNA amidotransferase subunit B (LOC693097), mRNA >gi|87248334|gb|DQ311275.1| Bombyx mori glutamyl-tRNA amidotransferase subunit B mRNA, complete cds	sp|Q16UG2|GATB_AEDAE/2e-167/Glutamyl-tRNA(Gln) amidotransferase subunit B, mitochondrial OS=Aedes aegypti GN=AAEL009908 PE=3 SV=1	bmor:693097/0.0/glutamyl-tRNA amidotransferase subunit B; K02434 aspartyl-tRNA(Asn)/glutamyl-tRNA(Gln) amidotransferase subunit B [EC:6.3.5.6 6.3.5.7]	RC0193/1e-96/---	SM00845/7.3E-39/GatB domain	biological_process:GO:0032543//mitochondrial translation;GO:0070681//glutaminyl-tRNAGln biosynthesis via transamidation;cellular_component:GO:0005739//mitochondrion;GO:0030956//glutamyl-tRNA(Gln) amidotransferase complex;molecular_function:GO:0005524//ATP binding;GO:0050567//glutaminyl-tRNA synthase (glutamine-hydrolyzing) activity;GO:0016740//transferase activity;
Unigene8581_All	2412	3.28	21.84	2.73521	2.44722e-78	9.29874e-77	Up	gi|512895179|ref|XP_004923610.1|/1.16731e-180/PREDICTED: nuclear factor interleukin-3-regulated protein-like [Bombyx mori]	gi|50898174|gb|AY576272.1|/1e-55/Danaus plexippus vrille mRNA, complete cds	sp|Q6IMZ0|NFIL3_RAT/4e-19/Nuclear factor interleukin-3-regulated protein OS=Rattus norvegicus GN=Nfil3 PE=2 SV=1	bmor:101738787/0.0/nuclear factor interleukin-3-regulated protein; K12114 vrille	NA	PTHR15284:SF0/5.8E-60/--	NA
CL1480.Contig1_All	2470	0.32	2.13	2.73471	2.30252e-09	1.70923e-08	Up	gi|512902838|ref|XP_004925473.1|/2.46927e-117/PREDICTED: tubulin-folding cofactor B-like isoform X1 [Bombyx mori]	gi|512902837|ref|XM_004925416.1|/1e-52/PREDICTED: Bombyx mori tubulin-folding cofactor B-like (LOC101740451), transcript variant X1, mRNA	sp|Q5E951|TBCB_BOVIN/7e-63/Tubulin-folding cofactor B OS=Bos taurus GN=TBCB PE=2 SV=1	bmor:101740451/4e-118/tubulin-folding cofactor B; K17262 tubulin-folding cofactor B	ECU06g0410/3e-08/---	PS50245/18.37/CAP-Gly domain profile.	NA
CL1234.Contig5_All	1645	0.28	1.86	2.7318	9.83262e-06	5.19782e-05	Up	gi|389615269|dbj|BAM20617.1|/9.4737e-72/RNA-binding protein [Papilio polytes]	gi|222137595|gb|FJ601800.1|/5e-66/Bombyx mori rbp1-like RNA-binding protein PB (rbp1) mRNA, complete cds, alternatively spliced	sp|Q02427|RBP1_DROME/2e-38/RNA-binding protein 1 OS=Drosophila melanogaster GN=Rbp1 PE=2 SV=3	cfo:105259161/1e-38/RNA-binding protein 1-like; K12896 splicing factor, arginine/serine-rich 7	ECU02g0250/7e-06/---	PTHR10548/2.1E-47/--	molecular_function:GO:0000166//nucleotide binding;GO:0003676//nucleic acid binding;
Unigene4919_All	1940	0.77	5.11	2.73039	1.10765e-15	1.20105e-14	Up	gi|385655185|gb|AFI64312.1|/4.39952e-103/acidic lipase [Helicoverpa armigera]	NA	sp|O46107|LIP1_DROME/4e-76/Lipase 1 OS=Drosophila melanogaster GN=Lip1 PE=2 SV=2	pxy:105394377/4e-87/lipase 1-like; K01052 lysosomal acid lipase/cholesteryl ester hydrolase [EC:3.1.1.13]	SPBC16A3.12c/7e-39/---	PF00561/7.3E-10/alpha/beta hydrolase fold	NA
Unigene19418_All	2722	0.3	1.99	2.72973	2.71496e-09	2.00819e-08	Up	NA	NA	NA	NA	NA	NA	NA
CL8.Contig3_All	2371	0.61	4.04	2.72747	9.27768e-16	1.00884e-14	Up	gi|512889857|ref|XP_004922390.1|/1.62642e-118/PREDICTED: solute carrier family 46 member 3-like [Bombyx mori]	NA	sp|Q6DCX5|PCFT_XENLA/1e-20/Proton-coupled folate transporter OS=Xenopus laevis GN=slc46a1 PE=2 SV=1	bmor:101746174/5e-121/proton-coupled folate transporter-like; K14613 MFS transporter, PCFT/HCP family, solute carrier family 46 (folate transporter), member 1/3	DR0472/9e-13/---	PF07690/2.5E-19/Major Facilitator Superfamily	NA
Unigene3550_All	1754	0.31	2.05	2.72528	1.9383e-06	1.11396e-05	Up	gi|512906853|ref|XP_004926297.1|/0/PREDICTED: sialin-like [Bombyx mori]	gi|512906852|ref|XM_004926240.1|/1e-48/PREDICTED: Bombyx mori sialin-like (LOC101737684), mRNA	sp|Q9NRA2|S17A5_HUMAN/2e-83/Sialin OS=Homo sapiens GN=SLC17A5 PE=1 SV=2	bmor:101737684/0.0/EC74; sialin; K08193 MFS transporter, ACS family, solute carrier family 17 (sodium-dependent inorganic phosphate cotransporter), other	TVN0176/9e-17/---	PTHR11662/2.5E-256/--	biological_process:GO:0055085//transmembrane transport;cellular_component:GO:0016021//integral component of membrane;
Unigene17804_All	1767	0.69	4.56	2.72437	7.1277e-13	6.63034e-12	Up	gi|512916036|ref|XP_004928534.1|/1.24378e-24/PREDICTED: parafibromin-like [Bombyx mori]	gi|170049562|ref|XM_001857481.1|/6e-07/Culex quinquefasciatus cdc73 domain protein, mRNA	sp|Q4V8C8|CDC73_RAT/8e-16/Parafibromin OS=Rattus norvegicus GN=Cdc73 PE=2 SV=1	bmor:101739411/2e-25/parafibromin; K15175 parafibromin	NA	NA	NA
CL2170.Contig1_All	1152	0.5	3.3	2.72247	1.9383e-06	1.11372e-05	Up	gi|512891523|ref|XP_004922705.1|/9.78346e-88/PREDICTED: LOW QUALITY PROTEIN: myotubularin-related protein 5-like [Bombyx mori]	gi|512891522|ref|XM_004922648.1|/3e-85/PREDICTED: Bombyx mori myotubularin-related protein 5-like (LOC101735725), mRNA	sp|Q86WG5|MTMRD_HUMAN/2e-38/Myotubularin-related protein 13 OS=Homo sapiens GN=SBF2 PE=1 SV=1	bmor:101735725/2e-88/myotubularin-related protein 5; K18061 myotubularin-related protein 5/13	NA	NA	NA
CL829.Contig1_All	1288	0.41	2.7	2.71926	2.97314e-06	1.6698e-05	Up	NA	gi|512913573|ref|XM_004927873.1|/1e-07/PREDICTED: Bombyx mori G1/S-specific cyclin-D3-like (LOC101738852), mRNA	NA	NA	NA	NA	NA
CL788.Contig1_All	1403	0.55	3.62	2.71849	2.40392e-08	1.63722e-07	Up	NA	gi|374683444|gb|JN685518.1|/5e-07/Maruca vitrata clone Margam01_01_A12_T3 microsatellite sequence	NA	NA	NA	NA	NA
Unigene1405_All	2895	0.43	2.83	2.71839	1.47044e-13	1.42499e-12	Up	NA	NA	NA	NA	NA	NA	NA
Unigene9731_All	339	2.96	19.44	2.71536	5.961e-07	3.60366e-06	Up	NA	NA	NA	NA	NA	NA	NA
CL1362.Contig3_All	6641	0.34	2.23	2.71344	2.16516e-24	3.29266e-23	Up	gi|642918735|ref|XP_008191562.1|/0/PREDICTED: SH3 and multiple ankyrin repeat domains protein 3 isoform X4 [Tribolium castaneum] &gt;gi|270005667|gb|EFA02115.1| hypothetical protein TcasGA2_TC007761 [Tribolium castaneum]	gi|194754424|ref|XM_001959459.1|/4e-17/Drosophila ananassae GF12906 (Dana\GF12906), mRNA	sp|Q9BYB0|SHAN3_HUMAN/5e-150/SH3 and multiple ankyrin repeat domains protein 3 OS=Homo sapiens GN=SHANK3 PE=1 SV=3	bmor:101745239/0.0/SH3 and multiple ankyrin repeat domains protein 3; K15009 SH3 and multiple ankyrin repeat domains protein	all2748/5e-10/---	SM00228/1.8E-15/Domain present in PSD-95, Dlg, and ZO-1/2.	NA
CL717.Contig11_All	5833	0.09	0.59	2.71272	1.9383e-06	1.11277e-05	Up	gi|357622245|gb|EHJ73802.1|/0/putative Ankyrin repeat domain-containing protein 17 [Danaus plexippus]	gi|512895084|ref|XM_004923531.1|/0.0/PREDICTED: Bombyx mori ankyrin repeat domain-containing protein 17-like (LOC101746836), mRNA	sp|Q9VCA8|ANKHM_DROME/0.0/Ankyrin repeat and KH domain-containing protein mask OS=Drosophila melanogaster GN=mask PE=1 SV=2	bmor:101746836/0.0/ankyrin repeat domain-containing protein 17-like; K16726 ankyrin repeat domain-containing protein 17	all2748/3e-40/---	PS50088/11.995/Ankyrin repeat profile.	NA
CL2322.Contig2_All	2848	0.2	1.31	2.71149	5.961e-07	3.60204e-06	Up	gi|512927623|ref|XP_004931381.1|/0/PREDICTED: tight junction protein ZO-1-like [Bombyx mori]	gi|512927622|ref|XM_004931324.1|/2e-17/PREDICTED: Bombyx mori tight junction protein ZO-1-like (LOC101738587), mRNA	sp|Q07157|ZO1_HUMAN/7e-55/Tight junction protein ZO-1 OS=Homo sapiens GN=TJP1 PE=1 SV=3	bmor:101738587/0.0/tight junction protein ZO-1; K05701 tight junction protein 1	Rv3876/7e-06/---	PTHR13865/6.0E-131/--	NA
Unigene7369_All	1384	1.04	6.81	2.71107	3.03132e-14	3.05425e-13	Up	gi|512915503|ref|XP_004928405.1|/1.08009e-78/PREDICTED: homeobox protein DBX1-B-like [Bombyx mori]	gi|426333848|ref|XM_004028432.1|/4e-26/PREDICTED: Gorilla gorilla gorilla H2.0-like homeobox (HLX), mRNA	sp|Q14774|HLX_HUMAN/5e-30/H2.0-like homeobox protein OS=Homo sapiens GN=HLX PE=1 SV=3	bmor:101744413/2e-79/homeobox protein DBX1-B; K09339 homeobox protein HLX1	NA	PF00046/3.8E-20/Homeobox domain	NA
CL2526.Contig2_All	951	0.58	3.79	2.70807	2.97314e-06	1.6705e-05	Up	gi|357626313|gb|EHJ76444.1|/7.58088e-94/hypothetical protein KGM_22552 [Danaus plexippus]	NA	sp|Q9BSV6|SEN34_HUMAN/6e-26/tRNA-splicing endonuclease subunit Sen34 OS=Homo sapiens GN=TSEN34 PE=1 SV=1	pxy:105393479/5e-89/tRNA-splicing endonuclease subunit Sen34-like; K15323 tRNA-splicing endonuclease subunit Sen34 [EC:3.1.27.9]	SPBC19C7.07c/9e-23/---	PTHR13070/3.2E-64/--	NA
Unigene7482_All	1489	0.66	4.31	2.70715	3.08652e-10	2.4436e-09	Up	gi|512887961|ref|XP_004922009.1|/1.06579e-119/PREDICTED: uncharacterized protein R102.4-like [Bombyx mori]	NA	sp|Q21890|YF64_CAEEL/1e-72/Uncharacterized protein R102.4 OS=Caenorhabditis elegans GN=R102.4 PE=3 SV=3	pxy:105394233/7e-159/probable low-specificity L-threonine aldolase 2; K01620 threonine aldolase [EC:4.1.2.5]	TM1744/4e-69/---	PTHR10289:SF5/1.8E-147/--	molecular_function:GO:0016829//lyase activity;
CL302.Contig3_All	1725	0.25	1.63	2.70487	3.20028e-05	0.00015864	Up	NA	NA	NA	NA	NA	NA	NA
Unigene3859_All	1397	1.27	8.26	2.70131	2.67416e-17	3.12241e-16	Up	NA	NA	NA	NA	NA	NA	NA
CL3019.Contig2_All	1238	0.36	2.34	2.70044	5.7353e-05	0.000274784	Up	NA	NA	NA	NA	NA	NA	NA
CL205.Contig1_All	951	0.64	4.15	2.69697	1.9383e-06	1.11348e-05	Up	gi|512924106|ref|XP_004930517.1|/4.91386e-28/PREDICTED: uncharacterized protein LOC101739469 [Bombyx mori]	gi|466028550|ref|XM_004273712.1|/9e-08/PREDICTED: Orcinus orca GRB2 associated, regulator of MAPK1 (GAREM), mRNA	sp|Q5R5Q2|SRRM1_PONAB/4e-09/Serine/arginine repetitive matrix protein 1 OS=Pongo abelii GN=SRRM1 PE=2 SV=1	bmor:101739469/3e-28/uncharacterized LOC101739469; K16449 regulator of G-protein signaling	Rv3876/3e-08/---	NA	NA
Unigene6518_All	5428	1.54	9.98	2.69611	3.06828e-82	1.22649e-80	Up	NA	NA	NA	NA	NA	NA	NA
Unigene9137_All	1149	0.4	2.59	2.69488	3.20028e-05	0.000158669	Up	NA	gi|13383198|dbj|AB001823.1|/2e-18/Dendrolimus spectabilis Fib-P25 mRNA for fibroin P25, complete cds	NA	NA	NA	NA	NA
CL1907.Contig1_All	1543	3.83	24.73	2.69085	4.97598e-54	1.40318e-52	Up	gi|441481883|gb|AGC39036.1|/0/CG1785-like protein [Helicoverpa armigera]	gi|389611853|dbj|AK402970.1|/2e-25/Papilio xuthus mRNA for similar to CG1785, complete cds, sequence id: Px-0847, expressed in epidermis	sp|Q9W3C2|GSCR2_DROME/2e-60/Uncharacterized protein CG1785 OS=Drosophila melanogaster GN=CG1785 PE=1 SV=1	bmor:101741616/0.0/uncharacterized protein CG1785; K14840 nucleolar protein 53	NA	PF07767/3.0E-68/Nop53 (60S ribosomal biogenesis)	NA
Unigene4501_All	7463	9.84	63.52	2.69048	0	0	Up	gi|512915168|ref|XP_004928324.1|/0/PREDICTED: sortilin-related receptor-like [Bombyx mori]	gi|512915167|ref|XM_004928267.1|/2e-32/PREDICTED: Bombyx mori sortilin-related receptor-like (LOC101743984), mRNA	sp|O88307|SORL_MOUSE/0.0/Sortilin-related receptor OS=Mus musculus GN=Sorl1 PE=1 SV=3	mze:101472613/2e-129/low-density lipoprotein receptor-related protein 1-like; K04550 low-density lipoprotein receptor-related protein 1 (alpha-2-macroglobulin receptor); K05089 platelet-derived growth factor receptor beta [EC:2.7.10.1]; K06256 CD44 antigen; K06464 integrin beta 2	NA	PTHR12106:SF7/0.0/--	NA
Unigene19897_All	1265	0.53	3.42	2.68993	3.84024e-07	2.36299e-06	Up	gi|512918972|ref|XP_004929262.1|/5.50741e-119/PREDICTED: centrosomin-like isoform X2 [Bombyx mori]	NA	sp|P54623|CNN_DROME/4e-18/Centrosomin OS=Drosophila melanogaster GN=cnn PE=1 SV=3	dvi:Dvir_GJ21311/4e-19/GJ21311 gene product from transcript GJ21311-RA; K16718 centrosomin	TM1182/6e-07/---	NA	NA
CL463.Contig1_All	4834	1.2	7.74	2.6893	9.7966e-57	2.88346e-55	Up	gi|357617437|gb|EHJ70789.1|/0/Hsc70/Hsp90-organizing protein HOP [Danaus plexippus]	gi|112983279|ref|NM_001043492.1|/2e-67/Bombyx mori Hsc70/Hsp90-organizing protein HOP (Hop), mRNA >gi|60592738|dbj|AB206398.1| Bombyx mori mRNA for Hsc70/Hsp90-organizing protein HOP, complete cds	sp|Q4R8N7|STIP1_MACFA/7e-166/Stress-induced-phosphoprotein 1 OS=Macaca fascicularis GN=STIP1 PE=2 SV=1	pxy:105382166/0.0/stress-induced-phosphoprotein 1-like; K09553 stress-induced-phosphoprotein 1	FN1787/1e-21/---	PTHR22904:SF296/1.1E-224/--	biological_process:GO:0001539//cilium or flagellum-dependent cell motility;GO:0007018//microtubule-based movement;GO:0006200//ATP catabolic process;cellular_component:GO:0005858//axonemal dynein complex;molecular_function:GO:0005524//ATP binding;GO:0003777//microtubule motor activity;GO:0016887//ATPase activity;
Unigene4179_All	2112	0.6	3.87	2.6893	4.66488e-13	4.38179e-12	Up	gi|512905812|ref|XP_004926038.1|/1.43582e-62/PREDICTED: ubiquitin-conjugating enzyme E2 T-like [Bombyx mori]	gi|185050022|dbj|AP009001.1|/2e-13/Bombyx mori genomic DNA, chromosome 20, BAC clone:014E18, complete sequence	sp|Q9NPD8|UBE2T_HUMAN/8e-45/Ubiquitin-conjugating enzyme E2 T OS=Homo sapiens GN=UBE2T PE=1 SV=1	bmor:101739500/2e-63/ubiquitin-conjugating enzyme E2 T-like; K13960 ubiquitin-conjugating enzyme E2 T [EC:2.3.2.23]	YBR082c/8e-28/---	PS50127/34.913/Ubiquitin-conjugating enzymes family profile.	NA
Unigene18067_All	623	1.31	8.44	2.68768	2.14656e-07	1.34639e-06	Up	NA	NA	NA	NA	NA	NA	NA
CL80.Contig3_All	1967	0.66	4.25	2.68692	2.6213e-13	2.49976e-12	Up	gi|512901857|ref|XP_004925235.1|/0/PREDICTED: sphingomyelin phosphodiesterase-like [Bombyx mori]	gi|346708341|dbj|AK378496.1|/6e-29/Bombyx mori mRNA, clone: fmgV48H16	sp|Q10916|ASM1_CAEEL/2e-63/Sphingomyelin phosphodiesterase 1 OS=Caenorhabditis elegans GN=asm-1 PE=1 SV=2	bmor:101744890/0.0/sphingomyelin phosphodiesterase 1-like; K12350 sphingomyelin phosphodiesterase [EC:3.1.4.12]	NA	PF00149/1.4E-9/Calcineurin-like phosphoesterase	NA
CL734.Contig7_All	5126	0.16	1.03	2.6865	2.71496e-09	2.00764e-08	Up	gi|645017148|ref|XP_008205468.1|/0/PREDICTED: protein scribble homolog isoform X4 [Nasonia vitripennis]	gi|512924751|ref|XM_004930615.1|/1e-145/PREDICTED: Bombyx mori protein lap4-like (LOC101745685), mRNA	sp|Q7KRY7|LAP4_DROME/0.0/Protein lap4 OS=Drosophila melanogaster GN=scrib PE=1 SV=1	bmor:101745685/0.0/protein lap4; K16175 protein scribble	alr0124_1/2e-50/---	PTHR23155/1.2E-198/--	NA
Unigene6432_All	2176	0.48	3.09	2.6865	6.2759e-11	5.23355e-10	Up	NA	NA	NA	NA	NA	NA	NA
CL672.Contig1_All	808	0.59	3.79	2.68341	2.73034e-05	0.000136527	Up	NA	NA	NA	NA	NA	NA	NA
Unigene260_All	1409	0.55	3.52	2.67807	4.2924e-08	2.85262e-07	Up	gi|512907936|ref|XP_004926566.1|/3.26502e-147/PREDICTED: zinc finger protein 271-like [Bombyx mori]	gi|512907935|ref|XM_004926509.1|/4e-26/PREDICTED: Bombyx mori zinc finger protein 271-like (LOC101746984), mRNA	sp|P51523|ZNF84_HUMAN/2e-82/Zinc finger protein 84 OS=Homo sapiens GN=ZNF84 PE=1 SV=2	ocu:100359340/6e-83/ZNF84; zinc finger protein 84; K09228 KRAB domain-containing zinc finger protein	SPAC144.09c/2e-23/---	PS00028/-/Zinc finger C2H2 type domain signature.	NA
Unigene10296_All	1027	0.48	3.07	2.67713	1.77767e-05	9.13872e-05	Up	gi|357628171|gb|EHJ77583.1|/2.2575e-29/hypothetical protein KGM_11103 [Danaus plexippus]	gi|512899669|ref|XM_004924646.1|/3e-17/PREDICTED: Bombyx mori protein ECT2-like (LOC101738201), mRNA	sp|Q91YD9|WASL_MOUSE/4e-06/Neural Wiskott-Aldrich syndrome protein OS=Mus musculus GN=Wasl PE=1 SV=1	lcm:102361727/2e-06/WASL; Wiskott-Aldrich syndrome-like; K05747 Wiskott-Aldrich syndrome protein	NA	NA	NA
CL93.Contig1_All	3900	0.85	5.43	2.67542	6.40056e-33	1.21602e-31	Up	gi|572299474|ref|XP_006615867.1|/1.97026e-151/PREDICTED: amphiphysin-like isoform X2 [Apis dorsata]	gi|512892437|ref|XM_004922874.1|/1e-165/PREDICTED: Bombyx mori myc box-dependent-interacting protein 1-like (LOC101740393), mRNA	sp|Q7TQF7|AMPH_MOUSE/2e-54/Amphiphysin OS=Mus musculus GN=Amph PE=1 SV=1	pxy:105386604/0.0/myc box-dependent-interacting protein 1; K12562 amphiphysin	NA	PF03114/8.8E-41/BAR domain	NA
Unigene4944_All	1076	6.79	43.36	2.67488	2.39002e-62	7.61805e-61	Up	gi|389608891|dbj|BAM18057.1|/4.37865e-79/unknown secreted protein [Papilio xuthus]	gi|389608890|dbj|AK401435.1|/3e-08/Papilio xuthus mRNA for unknown secreted protein, complete cds, sequence id: Px-0581	NA	phi:102104457/4e-06/mucin-2-like; K10955 intestinal mucin-2	NA	NA	NA
CL483.Contig3_All	1637	0.24	1.53	2.67243	5.01434e-05	0.000241835	Up	gi|512917348|ref|XP_004928865.1|/0/PREDICTED: N-acetylglucosamine-6-sulfatase-like [Bombyx mori]	NA	sp|P50426|GNS_CAPHI/2e-113/N-acetylglucosamine-6-sulfatase OS=Capra hircus GN=GNS PE=2 SV=1	bmor:101745680/0.0/N-acetylglucosamine-6-sulfatase-like; K01137 N-acetylglucosamine-6-sulfatase [EC:3.1.6.14]	yidJ/2e-22/---	PTHR10342/3.6E-147/--	molecular_function:GO:0003824//catalytic activity;
CL2517.Contig2_All	1080	0.64	4.07	2.66888	6.8477e-07	4.12765e-06	Up	gi|357630358|gb|EHJ78532.1|/1.0227e-77/reverse transcriptase [Danaus plexippus]	NA	sp|Q03277|PO11_BRACO/1e-11/Retrovirus-related Pol polyprotein from type-1 retrotransposable element R1 (Fragment) OS=Bradysia coprophila PE=4 SV=1	hst:105185432/2e-20/odorant receptor Or2-like; K08471 gustatory receptor	NA	NA	NA
CL208.Contig3_All	2219	1.92	12.16	2.66297	7.78228e-40	1.74175e-38	Up	gi|379698890|ref|NP_001243916.1|/0/TRAF3 [Bombyx mori] &gt;gi|304421472|gb|ADM32535.1| TRAF3 [Bombyx mori]	gi|379698889|ref|NM_001256987.1|/1e-17/Bombyx mori TRAF3 (LOC100862758), mRNA >gi|304421471|gb|GQ426309.1| Bombyx mori TRAF3 mRNA, complete cds	sp|Q60803|TRAF3_MOUSE/6e-21/TNF receptor-associated factor 3 OS=Mus musculus GN=Traf3 PE=1 SV=2	nvi:100123368/1e-32/uncharacterized LOC100123368; K05336 solute carrier family 6 (neurotransmitter transporter), invertebrate	NA	PF00917/4.2E-7/MATH domain	NA
Unigene8489_All	1866	0.51	3.23	2.66297	9.76562e-10	7.46773e-09	Up	gi|530233677|ref|NP_001268819.1|/0/lipase 3-like precursor [Bombyx mori] &gt;gi|511636164|gb|AGN90923.1| acid lipase-2 [Bombyx mori]	gi|530233676|ref|NM_001281890.1|/3e-06/Bombyx mori lipase 3-like (LOC101739402), mRNA >gi|511636163|gb|KC702800.1| Bombyx mori acid lipase-2 mRNA, complete cds	sp|Q29458|LIPG_BOVIN/1e-76/Gastric triacylglycerol lipase OS=Bos taurus GN=LIPF PE=1 SV=1	bmor:101739402/0.0/lipase 3-like; K01052 lysosomal acid lipase/cholesteryl ester hydrolase [EC:3.1.1.13]	SPBC16A3.12c/3e-38/---	PTHR11005/1.3E-166/--	NA
CL2726.Contig1_All	1179	3.15	19.81	2.65281	2.01302e-32	3.79497e-31	Up	gi|512936090|ref|XP_004933434.1|/2.2099e-151/PREDICTED: SAGA-associated factor 29 homolog [Bombyx mori]	gi|512936089|ref|XM_004933377.1|/1e-156/PREDICTED: Bombyx mori SAGA-associated factor 29 homolog (LOC101736998), mRNA	sp|Q96ES7|SGF29_HUMAN/6e-70/SAGA-associated factor 29 homolog OS=Homo sapiens GN=CCDC101 PE=1 SV=1	bmor:101736998/4e-152/SAGA-associated factor 29 homolog; K11364 SAGA-associated factor 29	DR2133/9e-07/---	PF07039/3.7E-39/SGF29 tudor-like domain	NA
CL1077.Contig1_All	2470	0.42	2.64	2.65208	5.39334e-11	4.51156e-10	Up	gi|357624706|gb|EHJ75380.1|/0/G protein-coupled receptor [Danaus plexippus]	gi|512911279|ref|XM_004927316.1|/6e-11/PREDICTED: Bombyx mori probable G-protein coupled receptor Mth-like 1-like (LOC101746106), mRNA	sp|Q95NQ0|MTH2_DROSI/8e-60/G-protein coupled receptor Mth2 OS=Drosophila simulans GN=mth2 PE=3 SV=1	mde:101894839/3e-48/G-protein coupled receptor Mth2-like; K04599 G protein-coupled receptor Mth (Methuselah protein)	NA	PF00002/1.6E-18/7 transmembrane receptor (Secretin family)	NA
CL3062.Contig1_All	3257	1.57	9.86	2.65082	1.31446e-47	3.3423e-46	Up	gi|357622228|gb|EHJ73792.1|/1.15786e-149/kayak isoform A [Danaus plexippus]	gi|346713057|dbj|AK386148.1|/9e-57/Bombyx mori mRNA, clone: fphe23B12	sp|B4G652|FOSL_DROPE/4e-29/Transcription factor kayak OS=Drosophila persimilis GN=kay PE=3 SV=1	pxy:105380389/2e-138/transcription factor kayak; K09031 fos-like antigen, invertebrate	NA	SM00338/7.5E-14/basic region leucin zipper	NA
Unigene18348_All	1615	0.27	1.69	2.64599	5.7353e-05	0.000274588	Up	gi|512912060|ref|XP_004927563.1|/1.81925e-160/PREDICTED: tRNA (guanine(37)-N1)-methyltransferase-like [Bombyx mori]	NA	sp|Q7Q5Z3|TRM5_ANOGA/3e-108/tRNA (guanine(37)-N1)-methyltransferase OS=Anopheles gambiae GN=AGAP006124 PE=3 SV=4	pxy:105397205/2e-166/tRNA (guanine(37)-N1)-methyltransferase-like; K15429 tRNA (guanine37-N1)-methyltransferase [EC:2.1.1.228]	YHR070w/5e-52/---	PTHR23245/7.9E-152/--	cellular_component:GO:0043231//intracellular membrane-bounded organelle;GO:0005737//cytoplasm;molecular_function:GO:0016740//transferase activity;
Unigene1520_All	3220	2.44	15.2	2.63912	2.47534e-71	8.64826e-70	Up	gi|512928258|ref|XP_004931535.1|/0/PREDICTED: glycogen-binding subunit 76A-like isoform X1 [Bombyx mori]	gi|512928261|ref|XM_004931479.1|/8e-14/PREDICTED: Bombyx mori glycogen-binding subunit 76A-like (LOC101745881), transcript variant X2, mRNA	sp|Q9VVY3|GBS76_DROME/2e-76/Glycogen-binding subunit 76A OS=Drosophila melanogaster GN=Gbs-76A PE=1 SV=1	bmor:101745881/0.0/glycogen-binding subunit 76A; K07189 protein phosphatase 1 regulatory subunit 3A/B/C/D/E	NA	PF03370/4.5E-28/Putative phosphatase regulatory subunit	NA
CL208.Contig6_All	2222	0.46	2.86	2.63631	1.7293e-10	1.39203e-09	Up	gi|379698890|ref|NP_001243916.1|/0/TRAF3 [Bombyx mori] &gt;gi|304421472|gb|ADM32535.1| TRAF3 [Bombyx mori]	gi|379698889|ref|NM_001256987.1|/2e-13/Bombyx mori TRAF3 (LOC100862758), mRNA >gi|304421471|gb|GQ426309.1| Bombyx mori TRAF3 mRNA, complete cds	sp|Q13114|TRAF3_HUMAN/1e-20/TNF receptor-associated factor 3 OS=Homo sapiens GN=TRAF3 PE=1 SV=2	nvi:100123368/6e-27/uncharacterized LOC100123368; K05336 solute carrier family 6 (neurotransmitter transporter), invertebrate	NA	PTHR10131/1.4E-30/--	NA
CL567.Contig2_All	1494	0.37	2.3	2.63604	6.2122e-06	3.3653e-05	Up	gi|675866632|ref|XP_009018876.1|/8.02303e-83/hypothetical protein HELRODRAFT_174081 [Helobdella robusta] &gt;gi|555699950|gb|ESO03183.1| hypothetical protein HELRODRAFT_174081 [Helobdella robusta]	gi|295681562|gb|AC239229.2|/1e-07/Chrysemys picta BAC clone CHY3-65H12 from chromosome unknown, complete sequence	NA	tsp:Tsp_11329/2e-26/putative DEAD/DEAH box helicase; K12858 ATP-dependent RNA helicase DDX23/PRP28 [EC:3.6.4.13]	NA	NA	NA
CL1822.Contig4_All	781	0.64	3.97	2.633	5.7353e-05	0.000274637	Up	NA	gi|512889027|ref|XM_004922127.1|/8e-20/PREDICTED: Bombyx mori syntaxin-like (LOC101744018), mRNA	NA	NA	NA	NA	NA
CL211.Contig4_All	2645	1	6.2	2.63227	6.21842e-25	9.61425e-24	Up	gi|290555896|ref|NP_001166834.1|/0/hepatocyte nuclear factor 4 isoform b [Bombyx mori] &gt;gi|2734852|gb|AAB93763.1| hepatocyte nuclear factor 4 isoform b [Bombyx mori]	gi|346706180|dbj|AK387112.1|/0.0/Bombyx mori mRNA, clone: bmmt20N09	sp|P49866|HNF4_DROME/1e-142/Transcription factor HNF-4 homolog OS=Drosophila melanogaster GN=Hnf4 PE=1 SV=3	bmor:693036/0.0/Hnf-4; hepatocyte nuclear factor 4; K08704 hepatocyte nuclear factor 4	NA	SM00430/3.1E-47/Ligand binding domain of hormone receptors	biological_process:GO:0006355//regulation of transcription, DNA-templated;GO:0043401//steroid hormone mediated signaling pathway;cellular_component:GO:0005634//nucleus;molecular_function:GO:0003707//steroid hormone receptor activity;GO:0043565//sequence-specific DNA binding;GO:0008270//zinc ion binding;GO:0003700//sequence-specific DNA binding transcription factor activity;
Unigene4414_All	1398	0.4	2.48	2.63227	6.2122e-06	3.36462e-05	Up	gi|389609545|dbj|BAM18384.1|/7.53893e-96/unknown secreted protein [Papilio xuthus]	NA	NA	NA	NA	PF00328/1.5E-27/Histidine phosphatase superfamily (branch 2)	NA
CL2133.Contig2_All	2095	1.86	11.53	2.63202	7.81074e-35	1.55763e-33	Up	gi|312261191|ref|NP_001185957.1|/5.8547e-133/phosphotriesterase-like protein [Bombyx mori] &gt;gi|311294705|gb|ADP88941.1| phosphotriesterase-like protein [Bombyx mori]	gi|301343728|gb|GU727738.1|/8e-10/Helicoverpa zea phosphotriesterase-related protein (PTER) mRNA, complete cds	sp|Q9VHF2|PTER_DROME/5e-107/Phosphotriesterase-related protein OS=Drosophila melanogaster GN=CG18473 PE=2 SV=1	bmor:100526775/9e-134/phosphotriesterase-like protein; K07048 phosphotriesterase-related protein	AGl3484/5e-38/---	PF02126/2.9E-82/Phosphotriesterase family	biological_process:GO:0009056//catabolic process;molecular_function:GO:0008270//zinc ion binding;GO:0016788//hydrolase activity, acting on ester bonds;
Unigene17823_All	1133	0.51	3.16	2.63136	6.2122e-06	3.36394e-05	Up	NA	NA	NA	NA	NA	NA	NA
CL1012.Contig4_All	1272	0.36	2.23	2.63097	5.7353e-05	0.000274686	Up	NA	NA	NA	NA	NA	NA	NA
CL627.Contig1_All	1651	0.52	3.22	2.63048	1.52675e-08	1.06213e-07	Up	gi|115744215|ref|XP_786115.2|/3.00626e-09/PREDICTED: kelch-like protein 12-like [Strongylocentrotus purpuratus]	NA	sp|Q04652|KELC_DROME/2e-07/Ring canal kelch protein OS=Drosophila melanogaster GN=kel PE=1 SV=4	hmg:100199640/3e-09/speckle-type POZ protein A-like; K10523 speckle-type POZ protein	NA	SM00225/1.5E-9/Broad-Complex, Tramtrack and Bric a brac	NA
CL1897.Contig1_All	4420	0.84	5.2	2.63005	3.86458e-35	7.74701e-34	Up	gi|512904754|ref|XP_004925775.1|/0/PREDICTED: actin-interacting protein 1-like [Bombyx mori]	gi|512904753|ref|XM_004925718.1|/1e-130/PREDICTED: Bombyx mori actin-interacting protein 1-like (LOC101742682), mRNA	sp|Q9VU68|WDR1_DROME/0.0/Actin-interacting protein 1 OS=Drosophila melanogaster GN=flr PE=2 SV=1	ola:101155788/9e-23/nle1; notchless homolog 1 (Drosophila); K14855 ribosome assembly protein 4	MA2525/1e-40/---	PS50082/10.241/Trp-Asp (WD) repeats profile.	NA
Unigene4894_All	1416	0.62	3.83	2.627	1.52675e-08	1.06186e-07	Up	gi|357606039|gb|EHJ64886.1|/3.79361e-111/hypothetical protein KGM_22210 [Danaus plexippus]	gi|158295301|ref|XM_316140.4|/6e-25/Anopheles gambiae str. PEST AGAP006084-PA (AgaP_AGAP006084) mRNA, complete cds	sp|Q8R3V6|CUED1_MOUSE/8e-26/CUE domain-containing protein 1 OS=Mus musculus GN=Cuedc1 PE=2 SV=2	NA	NA	SM00546/1.6E-15/Domain that may be involved in binding ubiquitin-conjugating enzymes (UBCs)	NA
Unigene6074_All	1730	0.37	2.28	2.62344	1.21685e-06	7.13817e-06	Up	gi|512913918|ref|XP_004928011.1|/2.52182e-139/PREDICTED: protein SPT2 homolog [Bombyx mori]	gi|380025643|ref|XM_003696531.1|/6e-07/PREDICTED: Apis florea protein SPT2 homolog (LOC100872310), mRNA	sp|Q8IMP6|SPT2_DROME/1e-35/Protein SPT2 homolog OS=Drosophila melanogaster GN=CG5815 PE=1 SV=1	pxy:105387195/7e-126/protein SPT2 homolog; K15193 protein SPT2	VC1837/8e-10/---	PF08243/4.9E-16/SPT2 chromatin protein	NA
CL2962.Contig2_All	5343	1.67	10.29	2.62332	3.46576e-81	1.37112e-79	Up	gi|694989832|ref|XP_009439194.1|/1.69709e-07/PREDICTED: collagen alpha-1(III) chain-like [Pan troglodytes]	NA	NA	NA	NA	NA	NA
CL1896.Contig4_All	2410	1.37	8.43	2.62136	5.21296e-30	9.2567e-29	Up	gi|512920469|ref|XP_004929640.1|/3.91307e-152/PREDICTED: uncharacterized protein LOC101735428 [Bombyx mori]	gi|512920468|ref|XM_004929583.1|/2e-72/PREDICTED: Bombyx mori uncharacterized LOC101735428 (LOC101735428), mRNA	sp|Q68CJ9|CR3L3_HUMAN/8e-38/Cyclic AMP-responsive element-binding protein 3-like protein 3 OS=Homo sapiens GN=CREB3L3 PE=1 SV=2	bmor:101735428/6e-153/cyclic AMP-responsive element-binding protein 3-like protein 3-B; K09048 cyclic AMP-responsive element-binding protein 3	NA	PTHR22952:SF98/2.2E-49/--	NA
CL509.Contig1_All	1010	1.05	6.46	2.62114	1.73089e-09	1.29634e-08	Up	NA	NA	NA	NA	NA	NA	NA
CL1476.Contig2_All	7124	0.92	5.66	2.6211	1.95805e-60	6.07561e-59	Up	gi|512925317|ref|XP_004930809.1|/0/PREDICTED: vacuolar protein sorting-associated protein 13A-like [Bombyx mori]	gi|512925316|ref|XM_004930752.1|/3e-27/PREDICTED: Bombyx mori vacuolar protein sorting-associated protein 13A-like (LOC101746585), mRNA	sp|Q96RL7|VP13A_HUMAN/7e-77/Vacuolar protein sorting-associated protein 13A OS=Homo sapiens GN=VPS13A PE=1 SV=2	crg:105320499/2e-172/vacuolar protein sorting-associated protein 13A-like; K19525 vacuolar protein sorting-associated protein 13A/C	YLL040c/8e-20/---	PTHR16166:SF26/6.5E-153/--	NA
Unigene18036_All	2187	0.34	2.09	2.6199	1.35658e-07	8.65622e-07	Up	gi|303274120|gb|ADM07446.1|/1.99517e-115/Rab32 [Helicoverpa armigera]	gi|303274119|gb|HM037181.1|/1e-104/Helicoverpa armigera Rab32 mRNA, complete cds	sp|Q13637|RAB32_HUMAN/2e-81/Ras-related protein Rab-32 OS=Homo sapiens GN=RAB32 PE=1 SV=3	pxy:105385480/3e-112/ras-related protein Rab-32; K07918 Ras-related protein Rab-32	ECU03g1430/2e-23/---	SM00173/8.6E-11/Ras subfamily of RAS small GTPases	biological_process:GO:0007264//small GTPase mediated signal transduction;GO:0015031//protein transport;molecular_function:GO:0005525//GTP binding;
CL352.Contig2_All	13873	2.13	13.08	2.61844	4.45616e-268	5.6815e-266	Up	gi|383849519|ref|XP_003700392.1|/0/PREDICTED: uncharacterized protein LOC100881888 [Megachile rotundata]	gi|512906797|ref|XR_209758.1|/0.0/PREDICTED: Bombyx mori muscle M-line assembly protein unc-89-like (LOC101746244), misc_RNA	sp|O01761|UNC89_CAEEL/0.0/Muscle M-line assembly protein unc-89 OS=Caenorhabditis elegans GN=unc-89 PE=1 SV=3	bmor:101746244/0.0/muscle M-line assembly protein unc-89-like; K17341 hemicentin	ECU01g0630/2e-24/---	PTHR22964/0.0/--	NA
CL739.Contig2_All	8134	2.45	15.04	2.61795	1.56326e-179	1.294e-177	Up	gi|357624189|gb|EHJ75060.1|/0/hypothetical protein KGM_14548 [Danaus plexippus]	gi|512899617|ref|XM_004924633.1|/0.0/PREDICTED: Bombyx mori E3 ubiquitin-protein ligase TRIP12-like (LOC101736311), mRNA	sp|F1LP64|TRIPC_RAT/0.0/E3 ubiquitin-protein ligase TRIP12 OS=Rattus norvegicus GN=Trip12 PE=2 SV=1	bmor:101736311/0.0/E3 ubiquitin-protein ligase TRIP12; K10590 E3 ubiquitin-protein ligase TRIP12 [EC:2.3.2.26]	SPAC12B10.01c/1e-53/---	SM00119/1.2E-87/Domain Homologous to E6-AP Carboxyl Terminus with	NA
CL1664.Contig2_All	663	1	6.13	2.61589	6.2122e-06	3.36597e-05	Up	NA	NA	NA	NA	NA	NA	NA
CL2176.Contig5_All	1216	0.33	2.02	2.61382	0.000166851	0.000754136	Up	gi|357614200|gb|EHJ68960.1|/5.58862e-105/hypothetical protein KGM_10461 [Danaus plexippus]	NA	sp|Q03173|ENAH_MOUSE/8e-08/Protein enabled homolog OS=Mus musculus GN=Enah PE=1 SV=2	pxy:105390580/2e-65/mediator of RNA polymerase II transcription subunit 1.1; K00753 glycoprotein 3-alpha-L-fucosyltransferase [EC:2.4.1.214]	NA	NA	NA
CL1208.Contig2_All	2175	4.16	25.41	2.61074	1.94488e-77	7.32791e-76	Up	gi|357616017|gb|EHJ69961.1|/8.75102e-172/hypothetical protein KGM_10353 [Danaus plexippus]	gi|512930985|ref|XM_004932139.1|/1e-147/PREDICTED: Bombyx mori serine/threonine-protein kinase unc-51-like (LOC101745443), transcript variant X2, mRNA	sp|Q23023|UNC51_CAEEL/7e-25/Serine/threonine-protein kinase unc-51 OS=Caenorhabditis elegans GN=unc-51 PE=1 SV=1	bmor:101745443/3e-169/serine/threonine-protein kinase ULK1; K08269 serine/threonine-protein kinase ULK/ATG1 [EC:2.7.11.1]	Cgl1939/3e-10/---	PTHR24348:SF2/1.7E-19/--	NA
CL3013.Contig1_All	1289	0.52	3.17	2.6079	1.21685e-06	7.13506e-06	Up	NA	gi|364284221|gb|HQ717533.1|/2e-34/Colias eurytheme clone PGI5-46 phosphoglucose isomerase (PGI) gene, intron 6	NA	NA	NA	NA	NA
Unigene7724_All	1320	0.42	2.56	2.60768	1.10555e-05	5.80663e-05	Up	gi|641653324|ref|XP_008178756.1|/4.12652e-64/PREDICTED: zinc finger BED domain-containing protein 1-like [Acyrthosiphon pisum]	NA	sp|O96006|ZBED1_HUMAN/9e-19/Zinc finger BED domain-containing protein 1 OS=Homo sapiens GN=ZBED1 PE=1 SV=1	asn:102377605/8e-13/zinc finger protein 91-like; K09228 KRAB domain-containing zinc finger protein	NA	PF05699/3.5E-16/hAT family C-terminal dimerisation region	NA
CL2791.Contig2_All	3431	2	12.18	2.60644	1.26609e-60	3.94674e-59	Up	gi|345548866|gb|AEO12692.1|/0/aminopeptidase N7 [Ostrinia nubilalis]	NA	sp|Q11001|AMPM_MANSE/3e-37/Membrane alanyl aminopeptidase (Fragment) OS=Manduca sexta PE=1 SV=1	pxy:105386578/0.0/membrane alanyl aminopeptidase-like; K11140 aminopeptidase N [EC:3.4.11.2]	TVN1299/2e-22/---	PF11838/2.5E-18/ERAP1-like C-terminal domain	NA
Unigene1019_All	1430	0.45	2.74	2.60618	5.961e-07	3.60285e-06	Up	gi|112983356|ref|NP_001037624.1|/1.35164e-39/membrane protein TMS1 precursor [Bombyx mori] &gt;gi|108743531|dbj|BAE95628.1| membrane protein TMS1 [Bombyx mori]	gi|389611296|dbj|AK402638.1|/8e-43/Papilio polytes mRNA for membrane protein tms1d, complete cds, sequence id: Pp-0818	sp|A7S4N4|SERIC_NEMVE/2e-21/Probable serine incorporator OS=Nematostella vectensis GN=serinc PE=3 SV=1	NA	NA	PTHR10383/2.1E-40/--	cellular_component:GO:0016020//membrane;
Unigene4124_All	547	1.84	11.18	2.60314	7.64232e-08	4.97444e-07	Up	NA	NA	NA	NA	NA	NA	NA
CL1353.Contig2_All	6225	1.63	9.9	2.60256	2.99044e-90	1.27091e-88	Up	gi|512919401|ref|XP_004929366.1|/6.09343e-73/PREDICTED: LOW QUALITY PROTEIN: protein eyes shut-like [Bombyx mori]	gi|512932661|ref|XM_004932544.1|/9e-09/PREDICTED: Bombyx mori spermatogenesis-associated protein 20-like (LOC101743476), mRNA	sp|P17437|XP2_XENLA/6e-08/Skin secretory protein xP2 OS=Xenopus laevis GN=p2 PE=1 SV=2	ola:101162294/1e-06/serine/arginine repetitive matrix protein 2-like; K13172 serine/arginine repetitive matrix protein 2	NA	PF03732/1.6E-4/Retrotransposon gag protein	NA
CL1133.Contig1_All	4642	1.44	8.74	2.60156	1.06274e-59	3.25623e-58	Up	gi|357626587|gb|EHJ76633.1|/0/structural maintenance of chromosomes 1A [Danaus plexippus]	gi|512895471|ref|XM_004923623.1|/0.0/PREDICTED: Bombyx mori structural maintenance of chromosomes protein 1A-like (LOC101740265), transcript variant X2, mRNA	sp|Q9CU62|SMC1A_MOUSE/0.0/Structural maintenance of chromosomes protein 1A OS=Mus musculus GN=Smc1a PE=1 SV=4	bmor:101740265/0.0/structural maintenance of chromosomes protein 1A; K06636 structural maintenance of chromosome 1	SPBC29A10.04/2e-88/---	PF02463/6.5E-21/RecF/RecN/SMC N terminal domain	NA
CL242.Contig4_All	1198	0.94	5.69	2.5977	1.7293e-10	1.39244e-09	Up	NA	NA	NA	NA	NA	NA	NA
Unigene8100_All	1394	0.48	2.9	2.59495	1.21685e-06	7.13973e-06	Up	NA	NA	NA	NA	NA	NA	NA
Unigene9823_All	849	0.81	4.89	2.59384	1.9383e-06	1.11324e-05	Up	gi|512894829|ref|XP_004923524.1|/6.45665e-34/PREDICTED: epidermal growth factor receptor kinase substrate 8-like protein 2-like [Bombyx mori]	NA	sp|Q99K30|ES8L2_MOUSE/3e-09/Epidermal growth factor receptor kinase substrate 8-like protein 2 OS=Mus musculus GN=Eps8l2 PE=1 SV=1	pxy:105397358/1e-30/epidermal growth factor receptor kinase substrate 8-like protein 2; K17277 epidermal growth factor receptor kinase substrate 8	NA	NA	NA
CL1208.Contig3_All	2096	4.18	25.21	2.59242	1.90431e-73	6.88573e-72	Up	gi|357616017|gb|EHJ69961.1|/1.05712e-166/hypothetical protein KGM_10353 [Danaus plexippus]	gi|512930985|ref|XM_004932139.1|/1e-147/PREDICTED: Bombyx mori serine/threonine-protein kinase unc-51-like (LOC101745443), transcript variant X2, mRNA	sp|Q23023|UNC51_CAEEL/1e-24/Serine/threonine-protein kinase unc-51 OS=Caenorhabditis elegans GN=unc-51 PE=1 SV=1	bmor:101745443/2e-164/serine/threonine-protein kinase ULK1; K08269 serine/threonine-protein kinase ULK/ATG1 [EC:2.7.11.1]	Cgl1939/5e-09/---	PF12063/3.0E-22/Domain of unknown function (DUF3543)	NA
Unigene8425_All	1286	1.13	6.81	2.59133	9.34936e-13	8.63131e-12	Up	gi|512897425|ref|XP_004924149.1|/0/PREDICTED: serine-enriched protein-like [Bombyx mori]	gi|346708648|dbj|AK378776.1|/1e-135/Bombyx mori mRNA, clone: fner35E05	sp|O61366|GPRS_DROME/1e-158/Serine-enriched protein OS=Drosophila melanogaster GN=gprs PE=4 SV=3	crg:105333878/2e-16/BTB/POZ domain-containing protein 6-like; K10478 BTB/POZ domain-containing protein 3/6	NA	PTHR24410:SF3/1.2E-223/--	NA
CL1668.Contig2_All	1570	0.35	2.1	2.58496	1.10555e-05	5.8089e-05	Up	NA	NA	NA	NA	NA	NA	NA
Unigene3707_All	1258	0.45	2.7	2.58496	1.10555e-05	5.80776e-05	Up	NA	NA	NA	NA	NA	NA	NA
CL3151.Contig1_All	2308	0.27	1.61	2.57603	1.07675e-06	6.34677e-06	Up	gi|646716239|gb|KDR19568.1|/0/Transcription elongation regulator 1 [Zootermopsis nevadensis]	gi|512901447|ref|XM_004925080.1|/8e-41/PREDICTED: Bombyx mori transcription elongation regulator 1-like (LOC101739300), partial mRNA	sp|Q8CGF7|TCRG1_MOUSE/9e-121/Transcription elongation regulator 1 OS=Mus musculus GN=Tcerg1 PE=1 SV=2	tca:659146/0.0/transcription elongation regulator 1; K12824 transcription elongation regulator 1	SPAC4D7.13/3e-19/---	PS51676/7.689/FF domain profile.	NA
Unigene5432_All	638	1.48	8.82	2.57518	1.35658e-07	8.65827e-07	Up	NA	NA	NA	NA	NA	NA	NA
CL289.Contig2_All	4268	3.14	18.71	2.57497	1.72507e-113	9.15344e-112	Up	gi|512931200|ref|XP_004932241.1|/3.47483e-157/PREDICTED: inositol hexakisphosphate kinase 2-like isoform X1 [Bombyx mori] &gt;gi|512931202|ref|XP_004932242.1| PREDICTED: inositol hexakisphosphate kinase 2-like isoform X2 [Bombyx mori] &gt;gi|512931204|ref|XP_004932243.1| PREDICTED: inositol hexakisphosphate kinase 2-like isoform X3 [Bombyx mori]	gi|512931199|ref|XM_004932184.1|/1e-111/PREDICTED: Bombyx mori inositol hexakisphosphate kinase 2-like (LOC101740114), transcript variant X1, mRNA	sp|Q8BWD2|IP6K3_MOUSE/5e-39/Inositol hexakisphosphate kinase 3 OS=Mus musculus GN=Ip6k3 PE=2 SV=1	bmor:101740114/5e-158/inositol hexakisphosphate kinase 2; K07756 inositol-hexakisphosphate 5-kinase [EC:2.7.4.21]	Rv3876/4e-09/---	PTHR12400:SF21/5.4E-85/--	NA
CL838.Contig1_All	1563	0.42	2.5	2.57347	2.15456e-06	1.23166e-05	Up	gi|357622849|gb|EHJ74222.1|/0/lactotransferrin [Danaus plexippus]	gi|346713683|dbj|AK386569.1|/6e-78/Bombyx mori mRNA, clone: fprW15H07	sp|O97490|TRFM_RABIT/5e-49/Melanotransferrin OS=Oryctolagus cuniculus GN=Mfi2 PE=2 SV=1	myb:102243473/1e-48/MFI2; antigen p97 (melanoma associated) identified by monoclonal antibodies 133.2 and 96.5; K06569 melanoma-associated antigen p97	NA	PR00422/2.1E-31/Transferrin signature	NA
CL1674.Contig2_All	1987	0.37	2.2	2.57191	4.23388e-07	2.59453e-06	Up	gi|617382750|ref|XP_007547029.1|/3.16008e-80/PREDICTED: uncharacterized protein K02A2.6-like [Poecilia formosa]	gi|5897|emb|X17219.1|/3e-12/Bombyx mori retrotransposon mag DNA	sp|Q09575|YRD6_CAEEL/4e-14/Uncharacterized protein K02A2.6 OS=Caenorhabditis elegans GN=K02A2.6 PE=4 SV=1	pxy:105398404/2e-22/ubiquitin thioesterase trabid-like; K11862 ubiquitin thioesterase ZRANB1 [EC:3.4.19.12]	NA	PTHR10178:SF278/2.5E-13/--	NA
CL1093.Contig4_All	2832	0.83	4.93	2.5704	3.72278e-21	5.12277e-20	Up	gi|389612689|dbj|BAM19765.1|/0/adenylate cyclase [Papilio xuthus]	NA	sp|Q5F4B8|S46A3_CHICK/2e-21/Solute carrier family 46 member 3 OS=Gallus gallus GN=SLC46A3 PE=2 SV=1	bmor:101741694/0.0/proton-coupled folate transporter-like; K14613 MFS transporter, PCFT/HCP family, solute carrier family 46 (folate transporter), member 1/3	NA	PF07690/1.1E-19/Major Facilitator Superfamily	NA
Unigene2904_All	1185	1.06	6.29	2.569	7.0464e-11	5.85069e-10	Up	gi|512929027|ref|XP_004931724.1|/2.41716e-113/PREDICTED: enhancer of split mbeta protein [Bombyx mori]	gi|512929026|ref|XM_004931667.1|/2e-34/PREDICTED: Bombyx mori enhancer of split mgamma (E(spl)mgamma), mRNA	sp|Q01069|ESMB_DROME/2e-31/Enhancer of split mbeta protein OS=Drosophila melanogaster GN=HLHmbeta PE=2 SV=2	bmor:100302605/4e-114/E(spl)mgamma; enhancer of split mgamma; K09090 hairy and enhancer of split, invertebrate	NA	PF00010/5.3E-14/Helix-loop-helix DNA-binding domain	NA
CL641.Contig1_All	3266	0.81	4.8	2.56704	1.06356e-23	1.58164e-22	Up	gi|357623211|gb|EHJ74455.1|/0/putative acyl-coa dehydrogenase [Danaus plexippus]	gi|346709691|dbj|AK385739.1|/0.0/Bombyx mori mRNA, clone: fphe06C09	sp|P49748|ACADV_HUMAN/0.0/Very long-chain specific acyl-CoA dehydrogenase, mitochondrial OS=Homo sapiens GN=ACADVL PE=1 SV=1	bmor:101744941/0.0/very long-chain specific acyl-CoA dehydrogenase, mitochondrial; K09479 very long chain acyl-CoA dehydrogenase [EC:1.3.8.9]	BH3798/3e-65/---	PS00072/-/Acyl-CoA dehydrogenases signature 1.	biological_process:GO:0055114//oxidation-reduction process;molecular_function:GO:0050660//flavin adenine dinucleotide binding;GO:0003995//acyl-CoA dehydrogenase activity;
Unigene9210_All	1335	0.5	2.96	2.5656	2.15456e-06	1.23088e-05	Up	gi|358339569|dbj|GAA47606.1|/1.03591e-54/hypothetical protein CLF_100574 [Clonorchis sinensis]	NA	sp|Q869E1|DNLI1_DICDI/7e-35/DNA ligase 1 OS=Dictyostelium discoideum GN=lig1 PE=3 SV=1	dre:559236/5e-41/asph; aspartate beta-hydroxylase; K00476 aspartate beta-hydroxylase [EC:1.14.11.16]	aq_1006/4e-17/---	NA	NA
Unigene1919_All	1407	3.85	22.79	2.56547	5.2093e-43	1.23909e-41	Up	gi|357626449|gb|EHJ76530.1|/1.36933e-36/hypothetical protein KGM_19088 [Danaus plexippus]	gi|383276489|dbj|AK406512.1|/4e-91/Bombyx mori mRNA, clone: fufe28N02	NA	NA	NA	NA	NA
CL3009.Contig1_All	1865	0.86	5.09	2.56526	1.96394e-14	1.9975e-13	Up	NA	gi|212675305|gb|FJ416332.1|/2e-50/Helicoverpa armigera microsomal cytochrome P450 (CYP9A17) gene, CYP9A17-v2 allele, complete cds	NA	NA	NA	NA	NA
Unigene10579_All	2228	1.63	9.63	2.56266	7.90814e-31	1.43166e-29	Up	NA	NA	NA	NA	NA	NA	NA
Unigene9702_All	1675	0.32	1.89	2.56224	1.95912e-05	0.000100141	Up	NA	gi|291201252|emb|FP340427.1|/2e-06/33M07_HaBAC_fin, Helicoverpa armigera BAC, pupae DNA	NA	NA	NA	NA	NA
CL1356.Contig1_All	1057	0.39	2.3	2.56009	0.000166851	0.000754389	Up	gi|668449549|gb|KFB38927.1|/1.00004e-11/hypothetical protein ZHAS_00006249 [Anopheles sinensis]	NA	sp|Q06561|UNC52_CAEEL/5e-08/Basement membrane proteoglycan OS=Caenorhabditis elegans GN=unc-52 PE=1 SV=2	cfr:102518704/7e-08/mucin-2-like; K10955 intestinal mucin-2	APE1583/5e-06/---	NA	NA
CL3129.Contig3_All	1174	0.38	2.24	2.55943	5.01434e-05	0.000242009	Up	gi|672088475|ref|XP_008771715.1|/9.31728e-09/PREDICTED: tumor necrosis factor ligand superfamily member 6-like, partial [Rattus norvegicus]	gi|525022152|ref|XM_005058513.1|/2e-24/PREDICTED: Ficedula albicollis WAS protein family, member 2 (WASF2), transcript variant X3, mRNA	sp|P08001|ACRO_PIG/1e-09/Acrosin OS=Sus scrofa GN=ACR PE=1 SV=5	ssc:100525245/1e-09/protein enabled homolog; K05746 enabled	CC3494_1/7e-09/---	NA	NA
Unigene9521_All	1983	0.37	2.18	2.55873	4.23388e-07	2.59335e-06	Up	gi|357613083|gb|EHJ68304.1|/0/hypothetical protein KGM_18135 [Danaus plexippus]	gi|512919283|ref|XM_004929280.1|/1e-08/PREDICTED: Bombyx mori uncharacterized LOC101736579 (LOC101736579), mRNA	sp|Q5BIM1|TRI45_BOVIN/2e-77/Tripartite motif-containing protein 45 OS=Bos taurus GN=TRIM45 PE=2 SV=1	bmor:101736579/0.0/tripartite motif-containing protein 45; K12021 tripartite motif-containing protein 45	DR1549/8e-06/---	PTHR24103/2.1E-53/--	NA
CL1014.Contig2_All	2743	0.35	2.06	2.55722	3.06028e-09	2.25989e-08	Up	gi|512900201|ref|XP_004924834.1|/1.26252e-85/PREDICTED: UPF0505 protein C16orf62-like [Bombyx mori]	gi|2894826|gb|U90756.1|U90756/2e-14/Lymantria dispar vitellogenin gene, complete cds	sp|Q8BWQ6|CP062_MOUSE/2e-25/UPF0505 protein C16orf62 homolog OS=Mus musculus PE=2 SV=2	hgl:101720790/3e-15/Muc2, Mucin-2; mucin 2, oligomeric mucus/gel-forming; K10955 intestinal mucin-2	CAC0706/8e-07/---	PTHR13673/2.4E-43/--	NA
CL913.Contig2_All	1454	8.64	50.85	2.55714	6.08448e-97	2.76028e-95	Up	gi|114051920|ref|NP_001040437.1|/1.40927e-92/muscular protein 20 [Bombyx mori] &gt;gi|95102890|gb|ABF51386.1| muscular protein 20 [Bombyx mori]	gi|389608404|dbj|AK401190.1|/6e-47/Papilio xuthus mRNA for muscle protein 20, complete cds, sequence id: Px-0206	sp|P14318|MP20_DROME/2e-57/Muscle-specific protein 20 OS=Drosophila melanogaster GN=Mp20 PE=2 SV=2	nvi:100123601/1e-74/mitogen-activated protein kinase kinase kinase 15; K04426 mitogen-activated protein kinase kinase kinase 5 [EC:2.7.11.25]	ECU03g1150/2e-17/---	PF00402/5.1E-9/Calponin family repeat	biological_process:GO:0031032//actomyosin structure organization;molecular_function:GO:0003779//actin binding;
CL1305.Contig1_All	1595	0.42	2.47	2.55605	2.15456e-06	1.23114e-05	Up	gi|357624562|gb|EHJ75287.1|/1.38737e-112/hypothetical protein KGM_14308 [Danaus plexippus]	gi|512910213|ref|XM_004927056.1|/3e-15/PREDICTED: Bombyx mori uncharacterized LOC101746428 (LOC101746428), mRNA	sp|Q5W0V3|F16B1_HUMAN/4e-39/Protein FAM160B1 OS=Homo sapiens GN=FAM160B1 PE=2 SV=1	hsa:727897/2e-07/MUC5B, MG1, MUC-5B, MUC5, MUC9; mucin 5B, oligomeric mucus/gel-forming; K13908 mucin-5B	NA	PF10257/1.2E-41/Retinoic acid induced 16-like protein	NA
CL2334.Contig2_All	1138	0.47	2.76	2.55394	1.77767e-05	9.13523e-05	Up	gi|512912394|ref|XP_004927644.1|/3.29475e-72/PREDICTED: DNA repair protein complementing XP-A cells homolog [Bombyx mori]	gi|512912393|ref|XM_004927587.1|/4e-07/PREDICTED: Bombyx mori DNA repair protein complementing XP-A cells homolog (LOC101744655), mRNA	sp|P27088|XPA_XENLA/3e-59/DNA repair protein complementing XP-A cells homolog OS=Xenopus laevis GN=xpa PE=2 SV=1	bmor:101744655/5e-73/DNA repair protein complementing XP-A cells homolog; K10847 DNA-repair protein complementing XP-A cells	SPBC649.03/3e-19/---	PF05181/2.1E-17/XPA protein C-terminus	NA
Unigene4417_All	912	1.58	9.27	2.55264	1.42595e-11	1.23466e-10	Up	NA	NA	NA	NA	NA	NA	NA
Unigene19487_All	1585	0.44	2.58	2.5518	1.21685e-06	7.13661e-06	Up	NA	NA	NA	NA	NA	NA	NA
CL377.Contig1_All	1373	1.35	7.91	2.55072	1.45882e-15	1.57106e-14	Up	gi|357608142|gb|EHJ65844.1|/2.79362e-95/ubiquitin-conjugating enzyme E2 C [Danaus plexippus]	gi|512905839|ref|XM_004925988.1|/1e-44/PREDICTED: Bombyx mori ubiquitin-conjugating enzyme E2 C-like (LOC101740454), mRNA	sp|Q9VTY6|UBE2C_DROME/2e-67/Ubiquitin-conjugating enzyme E2 C OS=Drosophila melanogaster GN=vih PE=1 SV=1	pxy:105382461/8e-95/ubiquitin-conjugating enzyme E2 C; K06688 ubiquitin-conjugating enzyme E2 C [EC:2.3.2.23]	YBR082c/2e-25/---	SM00212/4.2E-60/Ubiquitin-conjugating enzyme E2, catalytic domain homologues	molecular_function:GO:0016881//acid-amino acid ligase activity;
CL3129.Contig4_All	1545	0.92	5.39	2.55058	2.89058e-12	2.60249e-11	Up	NA	gi|345548869|gb|JF339040.1|/6e-10/Ostrinia nubilalis aminopeptidase N3b (apn3b) gene, partial cds; and aminopeptidase N3a (apn3a) and aminopeptidase N3c (apn3c) genes, complete cds	NA	NA	NA	NA	NA
CL257.Contig2_All	1210	34.36	200.96	2.54811	1.4e-306	2.08082e-304	Up	gi|389610581|dbj|BAM18902.1|/1.39411e-148/tropomyosin 1 [Papilio polytes]	gi|183979395|dbj|AB264639.1|/0.0/Papilio xuthus mRNA for Tropomyosin 1, complete cds, clone: Fsg09	sp|Q1HPQ0|TPM2_BOMMO/8e-149/Tropomyosin-2 OS=Bombyx mori PE=1 SV=1	cqu:CpipJ_CPIJ013364/1e-142/tropomyosin invertebrate; K10373 tropomyosin 1	MK0690/7e-15/---	PTHR19269/1.2E-142/--	NA
CL3107.Contig1_All	2348	0.59	3.44	2.54362	2.89058e-12	2.60162e-11	Up	gi|357627473|gb|EHJ77153.1|/2.08429e-25/hypothetical protein KGM_05835 [Danaus plexippus]	gi|346708953|dbj|AK385602.1|/6e-51/Bombyx mori mRNA, clone: e10026C10	sp|Q7T3I0|ZC4H2_DANRE/2e-19/Zinc finger C4H2 domain-containing protein OS=Danio rerio GN=zc4h2 PE=2 SV=1	NA	NA	NA	NA
CL1449.Contig1_All	3309	0.46	2.68	2.54253	6.13574e-14	6.07745e-13	Up	NA	NA	NA	NA	NA	NA	NA
CL1802.Contig2_All	2393	1.12	6.52	2.54137	1.01325e-22	1.46472e-21	Up	gi|512930822|ref|XP_004932155.1|/9.37949e-98/PREDICTED: formin-like protein 3-like isoform X3 [Bombyx mori]	gi|512930821|ref|XM_004932098.1|/5e-70/PREDICTED: Bombyx mori formin-like protein 3-like (LOC101740157), transcript variant X3, mRNA	sp|Q8IYB3|SRRM1_HUMAN/4e-06/Serine/arginine repetitive matrix protein 1 OS=Homo sapiens GN=SRRM1 PE=1 SV=2	NA	NA	NA	NA
Unigene10061_All	1391	2.07	12.04	2.54013	6.40704e-23	9.30681e-22	Up	gi|357615965|gb|EHJ69924.1|/2.41013e-94/putative AT-rich interactive domain-containing protein 5B [Danaus plexippus]	gi|512901491|ref|XM_004925091.1|/1e-23/PREDICTED: Bombyx mori AT-rich interactive domain-containing protein 5B-like (LOC101740963), mRNA	sp|Q8BTI8|SRRM2_MOUSE/3e-09/Serine/arginine repetitive matrix protein 2 OS=Mus musculus GN=Srrm2 PE=1 SV=3	amj:102573169/2e-11/SRRM2; serine/arginine repetitive matrix 2; K13172 serine/arginine repetitive matrix protein 2	NA	NA	NA
Unigene5660_All	1850	0.81	4.71	2.53973	5.86864e-13	5.49524e-12	Up	gi|357609980|gb|EHJ66771.1|/0/triacylglycerol lipase, pancreatic [Danaus plexippus]	NA	sp|Q64424|LIPR2_MYOCO/9e-63/Pancreatic lipase-related protein 2 OS=Myocastor coypus GN=PNLIPRP2 PE=1 SV=1	dme:Dmel_CG5966/9e-106/CG5966 gene product from transcript CG5966-RB (EC:3.1.1.- 3.1.1.3); K01046 triacylglycerol lipase [EC:3.1.1.3]	NA	PTHR11610/2.1E-172/--	NA
Unigene8209_All	834	0.89	5.17	2.53829	2.15456e-06	1.2314e-05	Up	gi|512901403|ref|XP_004925127.1|/3.7736e-15/PREDICTED: uncharacterized protein LOC101737719 [Bombyx mori]	NA	sp|P18730|ZG58_XENLA/9e-07/Gastrula zinc finger protein XlCGF58.1 (Fragment) OS=Xenopus laevis PE=3 SV=1	ola:101161711/2e-06/zbtb48; zinc finger and BTB domain containing 48; K10519 zinc finger and BTB domain-containing protein 48	NA	SM00355/16.0/zinc finger	NA
Unigene10895_All	903	0.93	5.38	2.5323	4.23388e-07	2.59394e-06	Up	NA	NA	NA	NA	NA	NA	NA
CL201.Contig1_All	4612	1.61	9.31	2.53172	8.90038e-61	2.78093e-59	Up	NA	gi|291201248|emb|FP340423.1|/4e-29/02A22_HaBAC_fin, Helicoverpa armigera BAC, pupae DNA	NA	NA	NA	NA	NA
CL161.Contig2_All	2836	0.96	5.55	2.53138	6.40704e-23	9.30179e-22	Up	gi|357613325|gb|EHJ68436.1|/2.08551e-107/bmp-2 protein [Danaus plexippus]	gi|114053172|ref|NM_001047041.1|/7e-48/Bombyx mori bmp-2 protein (Bmp-2), mRNA >gi|98990264|gb|DQ534196.1| Bombyx mori bmp-2 mRNA, complete cds	sp|Q6IQ97|RBM41_DANRE/9e-17/RNA-binding protein 4.1 OS=Danio rerio GN=rbm4.1 PE=1 SV=1	spu:587717/9e-18/RNA-binding protein 4.1; K13187 RNA-binding protein 4	DRA0212/1e-06/---	SM00360/9.0E-18/RNA recognition motif	NA
CL2622.Contig2_All	733	0.87	5.02	2.5286	1.95912e-05	0.000100179	Up	NA	NA	NA	NA	NA	NA	NA
Unigene2875_All	752	10.13	58.44	2.52832	1.77527e-51	4.79984e-50	Up	NA	NA	NA	NA	NA	NA	NA
Unigene2440_All	767	0.82	4.73	2.52814	1.95912e-05	0.00010016	Up	gi|357603262|gb|EHJ63683.1|/2.87584e-56/putative myb-like, SWIRM and MPN domains 1 [Danaus plexippus]	NA	sp|B6MUN4|MYSM1_BRAFL/4e-17/Histone H2A deubiquitinase MYSM1 OS=Branchiostoma floridae GN=MYSM1 PE=3 SV=1	bmor:101746781/2e-54/histone H2A deubiquitinase MYSM1-like; K11865 protein MYSM1	NA	NA	NA
Unigene5300_All	1314	0.43	2.48	2.52793	1.95912e-05	0.000100122	Up	NA	NA	NA	NA	NA	NA	NA
CL2185.Contig1_All	1436	0.81	4.67	2.52743	3.48864e-10	2.75305e-09	Up	NA	NA	NA	NA	NA	NA	NA
CL3057.Contig1_All	2447	3.27	18.81	2.52414	2.40438e-63	7.72791e-62	Up	gi|512906897|ref|XP_004926308.1|/0/PREDICTED: solute carrier family 25 member 33-like [Bombyx mori]	gi|512906896|ref|XM_004926251.1|/1e-146/PREDICTED: Bombyx mori solute carrier family 25 member 33-like (LOC101739170), mRNA	sp|Q6DG32|S2536_DANRE/9e-87/Solute carrier family 25 member 36-A OS=Danio rerio GN=slc25a36a PE=2 SV=1	bmor:101739170/0.0/solute carrier family 25 member 36-A; K15116 solute carrier family 25, member 33/36	NA	PF00153/1.7E-24/Mitochondrial carrier protein	biological_process:GO:0006810//transport;cellular_component:GO:0016020//membrane;
Unigene4331_All	1411	0.47	2.7	2.52223	3.80042e-06	2.11019e-05	Up	NA	NA	NA	NA	NA	NA	NA
CL162.Contig3_All	2783	1.21	6.95	2.52201	9.29354e-28	1.54904e-26	Up	NA	gi|342180449|emb|HE575317.1|/1e-12/Trypanosoma congolense IL3000 annotated genomic contig, chromosome 4	NA	NA	NA	NA	NA
CL1075.Contig2_All	1018	0.81	4.65	2.52124	4.23388e-07	2.59571e-06	Up	NA	NA	NA	NA	NA	NA	NA
Unigene8334_All	1171	0.39	2.23	2.5155	0.000181473	0.000809484	Up	gi|357602530|gb|EHJ63437.1|/1.15439e-176/hypothetical protein KGM_11786 [Danaus plexippus]	gi|512894486|ref|XM_004923385.1|/1e-119/PREDICTED: Bombyx mori plectin-like (LOC101745804), mRNA	sp|P30622|CLIP1_HUMAN/2e-24/CAP-Gly domain-containing linker protein 1 OS=Homo sapiens GN=CLIP1 PE=1 SV=2	hsa:6249/2e-23/CLIP1, CLIP, CLIP-170, CLIP170, CYLN1, RSN; CAP-GLY domain containing linker protein 1; K10421 CAP-Gly domain-containing linker protein 1	aq_1006/2e-16/---	PF10174/1.4E-14/RIM-binding protein of the cytomatrix active zone	NA
CL754.Contig2_All	2023	0.38	2.17	2.51362	4.23388e-07	2.59512e-06	Up	gi|357629143|gb|EHJ78110.1|/0/hypothetical protein KGM_01822 [Danaus plexippus]	gi|512928887|ref|XM_004931633.1|/4e-39/PREDICTED: Bombyx mori putative 1-phosphatidylinositol 3-phosphate 5-kinase-like (LOC101744623), mRNA	sp|Q9Z1T6|FYV1_MOUSE/7e-43/1-phosphatidylinositol 3-phosphate 5-kinase OS=Mus musculus GN=Pikfyve PE=1 SV=3	bmor:101744814/0.0/1-phosphatidylinositol 3-phosphate 5-kinase-like; K00921 1-phosphatidylinositol-3-phosphate 5-kinase [EC:2.7.1.150]	YFR019w_2/1e-06/---	PTHR11353/3.1E-46/--	NA
CL1680.Contig1_All	771	1.47	8.39	2.51285	1.66496e-08	1.15262e-07	Up	gi|112983434|ref|NP_001037636.1|/5.27282e-66/SCP-related protein precursor [Bombyx mori] &gt;gi|109138368|gb|ABG25817.1| SCP-related protein [Bombyx mori]	NA	sp|B2MVK7|VA5_RHYBR/4e-28/Venom allergen 5 OS=Rhynchium brunneum PE=2 SV=1	spu:574641/6e-13/probable G-protein coupled receptor 128; K10401 kinesin family member 18/19	YKR013w/4e-12/---	PR00838/1.7E-9/Venom allergen 5 signature	NA
CL1188.Contig1_All	1021	1.6	9.08	2.50462	5.30244e-13	4.97025e-12	Up	gi|512893805|ref|XP_004923270.1|/2.71334e-51/PREDICTED: uncharacterized protein LOC101739718 isoform X1 [Bombyx mori] &gt;gi|512893809|ref|XP_004923271.1| PREDICTED: uncharacterized protein LOC101739718 isoform X2 [Bombyx mori]	NA	sp|Q27017|B1_TENMO/6e-07/B1 protein (Fragment) OS=Tenebrio molitor PE=2 SV=1	NA	NA	SM00708/9.4E-10/Insect pheromone/odorant binding protein domains.	NA
CL1932.Contig1_All	20696	5	28.3	2.5008	0	0	Up	gi|357609022|gb|EHJ66254.1|/0/hypothetical protein KGM_13458 [Danaus plexippus]	gi|512894840|ref|XM_004923470.1|/0.0/PREDICTED: Bombyx mori twitchin-like (LOC101735992), mRNA	sp|Q23551|UNC22_CAEEL/0.0/Twitchin OS=Caenorhabditis elegans GN=unc-22 PE=1 SV=3	spu:590007/0.0/titin; K12567 titin [EC:2.7.11.1]	SPAC14C4.03/5e-30/---	PS50835/8.92/Ig-like domain profile.	NA
CL558.Contig1_All	849	0.58	3.27	2.49517	0.000181473	0.000809618	Up	gi|298204325|gb|ADI61811.1|/6.65123e-23/endonuclease-reverse transcriptase [Bombyx mori]	gi|269847901|gb|AC239123.1|/8e-11/Bicyclus anynana clone BA_Ba84B11, complete sequence	sp|Q10126|YSM6_CAEEL/5e-08/Putative uncharacterized transposon-derived protein F52C9.6 OS=Caenorhabditis elegans GN=F52C9.6 PE=5 SV=1	bmor:100158253/7e-10/Pi3k60, pi3k; phosphatidylinositol 3-kinase 60; K02649 phosphoinositide-3-kinase, regulatory subunit	NA	NA	NA
Unigene6582_All	2786	2.2	12.4	2.49476	1.1669e-47	2.98119e-46	Up	gi|512898327|ref|XP_004924372.1|/0/PREDICTED: LOW QUALITY PROTEIN: cleavage and polyadenylation specificity factor subunit 1-like [Bombyx mori]	gi|512898326|ref|XM_004924315.1|/0.0/PREDICTED: Bombyx mori cleavage and polyadenylation specificity factor subunit 1-like (LOC101745127), mRNA	sp|Q9V726|CPSF1_DROME/0.0/Cleavage and polyadenylation specificity factor subunit 1 OS=Drosophila melanogaster GN=Cpsf160 PE=1 SV=1	bmor:101745127/0.0/cleavage and polyadenylation specificity factor subunit 1; K14401 cleavage and polyadenylation specificity factor subunit 1	SPBC1709.08/2e-74/---	PTHR10644:SF2/3.1E-251/--	NA
CL661.Contig1_All	2538	0.74	4.14	2.48403	3.06434e-15	3.2481e-14	Up	gi|112983262|ref|NP_001037614.1|/5.89179e-106/small GTP binding protein RAB5 [Bombyx mori] &gt;gi|99082892|gb|ABF66621.1| small GTP binding protein RAB5 [Bombyx mori]	gi|346712973|dbj|AK386064.1|/1e-162/Bombyx mori mRNA, clone: fphe19G01	sp|Q5RBG1|RAB5B_PONAB/2e-90/Ras-related protein Rab-5B OS=Pongo abelii GN=RAB5B PE=2 SV=1	tca:100141572/7e-97/Rab5; Rab-protein 5; K07889 Ras-related protein Rab-5C	SPAC18G6.03/1e-40/---	PTHR19446:SF341/1.6E-37/--	biological_process:GO:0007264//small GTPase mediated signal transduction;GO:0015031//protein transport;molecular_function:GO:0005525//GTP binding;
Unigene10055_All	1222	8.7	48.64	2.48306	3.59188e-74	1.30933e-72	Up	gi|512896333|ref|XP_004923885.1|/1.02833e-61/PREDICTED: 1,2-dihydroxy-3-keto-5-methylthiopentene dioxygenase-like isoform X1 [Bombyx mori]	NA	sp|Q6AWN0|MTND_DROME/5e-52/1,2-dihydroxy-3-keto-5-methylthiopentene dioxygenase OS=Drosophila melanogaster GN=CG32068 PE=2 SV=2	bmor:101740178/2e-62/1,2-dihydroxy-3-keto-5-methylthiopentene dioxygenase; K08967 1,2-dihydroxy-3-keto-5-methylthiopentene dioxygenase [EC:1.13.11.53 1.13.11.54]	YMR009w/6e-27/---	NA	biological_process:GO:0055114//oxidation-reduction process;cellular_component:GO:0005634//nucleus;molecular_function:GO:0010309//acireductone dioxygenase [iron(II)-requiring] activity;
CL42.Contig2_All	5544	0.56	3.13	2.48266	3.80856e-25	5.93615e-24	Up	gi|357626793|gb|EHJ76732.1|/0/hypothetical protein KGM_04919 [Danaus plexippus]	gi|512908184|ref|XM_004926562.1|/1e-115/PREDICTED: Bombyx mori mitogen-activated protein kinase kinase kinase 4-like (LOC101743223), mRNA	sp|Q9Y6R4|M3K4_HUMAN/2e-83/Mitogen-activated protein kinase kinase kinase 4 OS=Homo sapiens GN=MAP3K4 PE=1 SV=2	bmor:101743223/0.0/mitogen-activated protein kinase kinase kinase 4; K04428 mitogen-activated protein kinase kinase kinase 4 [EC:2.7.11.25]	YAR019c/1e-25/---	PTHR24360:SF47/1.1E-125/--	NA
CL3257.Contig1_All	1176	1.93	10.78	2.48168	2.20908e-17	2.59287e-16	Up	gi|357615636|gb|EHJ69765.1|/5.43351e-41/presenilin enhancer [Danaus plexippus]	gi|389611907|dbj|AK402999.1|/2e-12/Papilio xuthus mRNA, putative 3'UTR of hypothetical protein, sequence id: Px-0910, expressed in epidermis	sp|Q86BE9|PEN2_DROME/7e-31/Gamma-secretase subunit pen-2 OS=Drosophila melanogaster GN=pen-2 PE=1 SV=3	bmor:692897/6e-40/presenilin enhancer; K06170 presenilin enhancer 2	NA	PTHR16318/6.1E-45/--	NA
Unigene1778_All	2415	0.43	2.4	2.48063	5.80426e-09	4.17838e-08	Up	gi|512933685|ref|XP_004932852.1|/2.61659e-164/PREDICTED: UDP-sugar transporter UST74c-like [Bombyx mori]	gi|512933684|ref|XM_004932795.1|/6e-14/PREDICTED: Bombyx mori UDP-sugar transporter UST74c-like (LOC101740028), mRNA	sp|Q95YI5|US74C_DROME/5e-112/UDP-sugar transporter UST74c OS=Drosophila melanogaster GN=frc PE=1 SV=2	bmor:101740028/4e-165/UDP-sugar transporter UST74c; K15281 solute carrier family 35	SPAC144.18/4e-13/---	PTHR11132/2.8E-168/--	NA
Unigene2519_All	830	0.74	4.13	2.48054	3.45604e-05	0.000170689	Up	NA	NA	NA	NA	NA	NA	NA
CL1579.Contig2_All	4653	1.08	6.02	2.47873	7.21634e-40	1.61913e-38	Up	gi|512907717|ref|XP_004926512.1|/0/PREDICTED: kelch-like ECH-associated protein 1-like [Bombyx mori]	gi|512907716|ref|XM_004926455.1|/1e-139/PREDICTED: Bombyx mori kelch-like ECH-associated protein 1-like (LOC101738440), mRNA	sp|Q684M4|KEAP1_PIG/2e-153/Kelch-like ECH-associated protein 1 OS=Sus scrofa GN=KEAP1 PE=3 SV=1	bmor:101738440/0.0/kelch-like ECH-associated protein 1; K10456 kelch-like protein 19	DR2133/3e-06/---	SM00875/3.1E-37/BTB And C-terminal Kelch	NA
CL899.Contig1_All	1926	0.62	3.45	2.47626	6.66236e-10	5.14883e-09	Up	gi|662220983|ref|XP_008484658.1|/1.03983e-11/PREDICTED: uncharacterized protein LOC103521328 [Diaphorina citri]	gi|49532917|dbj|AB180450.1|/3e-15/Plutella xylostella mRNA for cellular retinoic acid binding protein, complete cds	NA	NA	NA	NA	NA
Unigene7913_All	3854	1.06	5.89	2.4742	4.93362e-32	9.18507e-31	Up	gi|283945479|ref|NP_001164651.1|/3.40856e-172/scavenger receptor class B member 4 [Bombyx mori] &gt;gi|283483656|dbj|BAI66272.1| Cameo2 [Bombyx mori]	gi|283483657|dbj|AB515347.1|/4e-10/Bombyx mori Cameo2 mRNA for Cameo2, partial cds	sp|Q27367|CRQ_DROME/4e-65/Protein croquemort OS=Drosophila melanogaster GN=crq PE=1 SV=2	ola:100144361/6e-55/scarb1; scavenger receptor class B, member 1; K13885 scavenger receptor class B, member 1	NA	PF01130/4.0E-125/CD36 family	cellular_component:GO:0016020//membrane;
Unigene5954_All	1563	1.6	8.89	2.47411	6.28258e-19	7.92005e-18	Up	gi|617482044|ref|XP_007576627.1|/6.81732e-56/PREDICTED: gastrula zinc finger protein XlCGF57.1-like [Poecilia formosa]	NA	sp|Q9BY31|ZN717_HUMAN/3e-51/Zinc finger protein 717 OS=Homo sapiens GN=ZNF717 PE=2 SV=2	api:100161299/3e-54/zinc finger protein Xfin-like; K09228 KRAB domain-containing zinc finger protein	SPAC144.09c/4e-17/---	PTHR24409/4.1E-90/--	NA
CL1280.Contig2_All	1215	0.47	2.61	2.47332	6.06748e-05	0.000289667	Up	gi|585678542|ref|XP_006819340.1|/1.38232e-24/PREDICTED: uncharacterized protein LOC102809685 [Saccoglossus kowalevskii]	NA	sp|Q02817|MUC2_HUMAN/7e-13/Mucin-2 OS=Homo sapiens GN=MUC2 PE=1 SV=2	cfr:102524207/1e-13/MUC13; mucin 13, cell surface associated; K17298 mucin-13	NA	NA	NA
CL642.Contig5_All	2094	0.89	4.94	2.47263	4.95004e-15	5.19368e-14	Up	gi|512924249|ref|XP_004930551.1|/0/PREDICTED: dual specificity protein kinase pom1-like isoform X4 [Bombyx mori]	gi|512924248|ref|XM_004930494.1|/0.0/PREDICTED: Bombyx mori dual specificity protein kinase pom1-like (LOC101737313), transcript variant X4, mRNA	sp|P49762|DOA_DROME/4e-162/Serine/threonine-protein kinase Doa OS=Drosophila melanogaster GN=Doa PE=1 SV=2	bmor:101737313/0.0/serine/threonine-protein kinase Doa; K08823 CDC-like kinase [EC:2.7.12.1]	SPAC1687.15/2e-23/---	PTHR24058/2.1E-226/--	NA
Unigene6229_All	1615	0.32	1.77	2.46761	3.20028e-05	0.000158698	Up	gi|607353453|gb|EZA48209.1|/1.07208e-27/hypothetical protein X777_14230 [Cerapachys biroi]	NA	sp|Q9U6L5|PEB1_DROME/2e-07/Ejaculatory bulb-specific protein 1 OS=Drosophila melanogaster GN=Peb PE=1 SV=1	NA	NA	SM00595/8.4E-21/--	NA
CL416.Contig6_All	268	3.9	21.54	2.46547	5.7353e-05	0.000274735	Up	gi|157127595|ref|XP_001661107.1|/3.71066e-33/troponin i [Aedes aegypti] &gt;gi|108872893|gb|EAT37118.1| AAEL010850-PI [Aedes aegypti]	gi|164451506|gb|EU339105.1|/8e-36/Loxostege sticticalis troponin I mRNA, complete cds	sp|P05547|TNNI_ASTLP/9e-28/Troponin I OS=Astacus leptodactylus PE=1 SV=1	cfr:102512551/5e-11/TNNI3; troponin I type 3 (cardiac); K12044 troponin I, cardiac muscle	NA	PTHR13738/1.0E-27/--	cellular_component:GO:0005861//troponin complex;
CL3162.Contig1_All	2536	0.57	3.14	2.46173	9.47188e-12	8.28659e-11	Up	NA	gi|512918644|ref|XM_004929127.1|/9e-07/PREDICTED: Bombyx mori uncharacterized LOC101738751 (LOC101738751), mRNA	NA	NA	NA	NA	NA
CL704.Contig7_All	9870	0.7	3.84	2.45568	9.04506e-54	2.53205e-52	Up	gi|607362367|gb|EZA56621.1|/0/Talin-1 [Cerapachys biroi]	gi|512908897|ref|XR_209778.1|/0.0/PREDICTED: Bombyx mori talin-2-like (LOC101737442), misc_RNA	sp|P54939|TLN1_CHICK/0.0/Talin-1 OS=Gallus gallus GN=TLN1 PE=1 SV=2	cfo:105252457/0.0/talin-1; K06271 talin	DR0075/2e-10/---	PF08913/6.4E-27/Vinculin Binding Site	biological_process:GO:0044763//single-organism cellular process;cellular_component:GO:0005856//cytoskeleton;molecular_function:GO:0005515//protein binding;GO:0005198//structural molecule activity;
CL539.Contig2_All	1662	0.58	3.18	2.4549	2.70036e-08	1.83123e-07	Up	gi|357604966|gb|EHJ64403.1|/3.08904e-171/putative meiotic nuclear division 5-like protein A [Danaus plexippus]	gi|512915657|ref|XM_004928386.1|/6e-41/PREDICTED: Bombyx mori protein RMD5 homolog B-like (LOC101738985), mRNA	sp|Q91YQ7|RMD5B_MOUSE/4e-65/Protein RMD5 homolog B OS=Mus musculus GN=Rmnd5b PE=2 SV=1	ccw:104696066/7e-11/basic proline-rich protein-like; K05747 Wiskott-Aldrich syndrome protein	SPBC29A3.03c/1e-28/---	PF10607/3.0E-13/CTLH/CRA C-terminal to LisH motif domain	NA
Unigene17597_All	2001	0.21	1.15	2.45317	0.000166851	0.000754262	Up	NA	NA	NA	NA	NA	NA	NA
CL3095.Contig1_All	1158	1.09	5.96	2.45098	1.16139e-09	8.81346e-09	Up	gi|512914147|ref|XP_004928069.1|/3.32969e-35/PREDICTED: uncharacterized protein LOC101737355 [Bombyx mori]	gi|512914146|ref|XM_004928012.1|/7e-15/PREDICTED: Bombyx mori uncharacterized LOC101737355 (LOC101737355), mRNA	NA	phu:Phum_PHUM087140/9e-09/hypothetical protein; K02881 large subunit ribosomal protein L18	NA	PF03189/1.1E-13/Otopetrin	NA
CL427.Contig3_All	1447	3.93	21.44	2.4477	8.4354e-40	1.88636e-38	Up	gi|357619888|gb|EHJ72288.1|/7.65512e-62/aquaporin AQP-Gra2 [Danaus plexippus]	NA	sp|Q9V5Z7|AQP_DROME/5e-34/Aquaporin OS=Drosophila melanogaster GN=Drip PE=2 SV=2	bmor:100127126/1e-41/aqp; aquaporin; K09884 aquaporin rerated protein, invertebrate	PA4034/4e-20/---	NA	NA
Unigene7702_All	2010	2.9	15.78	2.44397	8.01064e-42	1.85458e-40	Up	gi|668459351|gb|KFB47148.1|/1.74242e-08/AGAP005951-PA-like protein [Anopheles sinensis]	gi|162287070|ref|NM_001111135.1|/2e-07/Gallus gallus protocadherin alpha 5 (PCDHA5), mRNA	sp|O96614|SER1_GALME/8e-07/Sericin-1 (Fragment) OS=Galleria mellonella GN=SER1 PE=2 SV=1	pxy:105385605/7e-08/E3 ubiquitin-protein ligase RNF115; K11982 E3 ubiquitin-protein ligase RNF115/126 [EC:2.3.2.27]	XF1267/2e-06/---	NA	NA
Unigene7407_All	1873	0.8	4.35	2.44294	9.47188e-12	8.2812e-11	Up	gi|71611007|dbj|BAE16587.1|/0/chitinase [Ostrinia furnacalis]	gi|71611006|dbj|AB201281.1|/0.0/Ostrinia furnacalis OfChi-h mRNA for chitinase, complete cds	sp|Q11174|CHIT_CAEEL/4e-32/Probable endochitinase OS=Caenorhabditis elegans GN=cht-1 PE=1 SV=1	nvi:100122559/1e-38/chitotriosidase-1-like; K01183 chitinase [EC:3.2.1.14]	VCA0027_1/5e-157/---	PTHR11177/1.8E-84/--	NA
CL289.Contig6_All	3965	3.67	19.95	2.44254	3.79174e-106	1.87855e-104	Up	gi|512931200|ref|XP_004932241.1|/1.87513e-157/PREDICTED: inositol hexakisphosphate kinase 2-like isoform X1 [Bombyx mori] &gt;gi|512931202|ref|XP_004932242.1| PREDICTED: inositol hexakisphosphate kinase 2-like isoform X2 [Bombyx mori] &gt;gi|512931204|ref|XP_004932243.1| PREDICTED: inositol hexakisphosphate kinase 2-like isoform X3 [Bombyx mori]	gi|512931199|ref|XM_004932184.1|/1e-109/PREDICTED: Bombyx mori inositol hexakisphosphate kinase 2-like (LOC101740114), transcript variant X1, mRNA	sp|Q8BWD2|IP6K3_MOUSE/3e-39/Inositol hexakisphosphate kinase 3 OS=Mus musculus GN=Ip6k3 PE=2 SV=1	bmor:101740114/3e-158/inositol hexakisphosphate kinase 2; K07756 inositol-hexakisphosphate 5-kinase [EC:2.7.4.21]	Rv3876/2e-09/---	PTHR12400/3.6E-85/--	NA
CL3301.Contig1_All	2215	0.53	2.88	2.442	2.01948e-09	1.50786e-08	Up	gi|512935498|ref|XP_004933288.1|/1.24862e-173/PREDICTED: luciferin 4-monooxygenase-like [Bombyx mori]	NA	sp|Q01158|LUCI_LUCLA/3e-96/Luciferin 4-monooxygenase OS=Luciola lateralis PE=2 SV=1	bmor:101746908/6e-61/4-coumarate--CoA ligase 1-like; K01904 4-coumarate--CoA ligase [EC:6.2.1.12]	BH3104/3e-59/---	PTHR24096:SF144/8.6E-169/--	NA
CL1278.Contig2_All	1380	1.77	9.61	2.44079	1.59909e-17	1.89343e-16	Up	gi|357613157|gb|EHJ68350.1|/4.52786e-178/hypothetical protein KGM_02974 [Danaus plexippus]	gi|346711532|dbj|AK381230.1|/2e-89/Bombyx mori mRNA, clone: fufe37E11	sp|A2AR02|PPIG_MOUSE/1e-93/Peptidyl-prolyl cis-trans isomerase G OS=Mus musculus GN=Ppig PE=2 SV=1	pxy:105383147/0.0/peptidyl-prolyl cis-trans isomerase G-like; K09566 peptidyl-prolyl isomerase G (cyclophilin G) [EC:5.2.1.8]	YLR216c_1/1e-54/---	PF00160/5.8E-44/Cyclophilin type peptidyl-prolyl cis-trans isomerase/CLD	NA
CL289.Contig8_All	4027	2.9	15.74	2.44031	3.67874e-85	1.50175e-83	Up	gi|512931200|ref|XP_004932241.1|/1.11811e-157/PREDICTED: inositol hexakisphosphate kinase 2-like isoform X1 [Bombyx mori] &gt;gi|512931202|ref|XP_004932242.1| PREDICTED: inositol hexakisphosphate kinase 2-like isoform X2 [Bombyx mori] &gt;gi|512931204|ref|XP_004932243.1| PREDICTED: inositol hexakisphosphate kinase 2-like isoform X3 [Bombyx mori]	gi|512931203|ref|XM_004932186.1|/2e-95/PREDICTED: Bombyx mori inositol hexakisphosphate kinase 2-like (LOC101740114), transcript variant X3, mRNA	sp|Q8BWD2|IP6K3_MOUSE/3e-39/Inositol hexakisphosphate kinase 3 OS=Mus musculus GN=Ip6k3 PE=2 SV=1	bmor:101740114/2e-158/inositol hexakisphosphate kinase 2; K07756 inositol-hexakisphosphate 5-kinase [EC:2.7.4.21]	Rv3876/2e-09/---	PTHR12400/3.6E-85/--	NA
Unigene7338_All	4507	0.98	5.3	2.43514	4.15398e-33	7.93118e-32	Up	NA	NA	NA	NA	NA	NA	NA
Unigene5509_All	1358	0.49	2.65	2.43514	1.16812e-05	6.12208e-05	Up	NA	gi|291201232|emb|FP340407.1|/1e-10/22I20_SfBAC_fin, Spodoptera frugiperda BAC, egg DNA	NA	NA	NA	NA	NA
CL1568.Contig1_All	1697	0.32	1.73	2.43463	6.06748e-05	0.000289718	Up	NA	NA	NA	NA	NA	NA	NA
Unigene6953_All	1279	44.16	238.73	2.43457	0	0	Up	gi|389609021|dbj|BAM18122.1|/4.39316e-39/cytochrome B5 [Papilio xuthus]	gi|3511144|gb|AF061105.1|AF061105/2e-30/Helicoverpa armigera cytochrome b5 mRNA, complete cds	sp|P49096|CYB5_MUSDO/6e-31/Cytochrome b5 OS=Musca domestica GN=Cyt-b5 PE=1 SV=1	aqu:100632154/8e-07/fatty acid desaturase 2-like; K10226 fatty acid desaturase 2 (delta-6 desaturase) [EC:1.14.19.-]	SPCC16A11.10c/1e-17/---	NA	cellular_component:GO:0016020//membrane;GO:0043231//intracellular membrane-bounded organelle;molecular_function:GO:0005488//binding;
CL2906.Contig2_All	1064	1.7	9.19	2.43453	3.64164e-13	3.44349e-12	Up	gi|357625873|gb|EHJ76162.1|/2.13818e-70/hypothetical protein KGM_07911 [Danaus plexippus]	NA	sp|Q95SS8|TMM70_DROME/3e-49/Transmembrane protein 70 homolog, mitochondrial OS=Drosophila melanogaster GN=CG7506 PE=2 SV=1	pxy:105381180/3e-72/transmembrane protein 70 homolog, mitochondrial; K17966 transmembrane protein 70, mitochondrial	NA	PF06979/2.5E-51/Protein of unknown function (DUF1301)	NA
Unigene9376_All	2134	0.74	3.98	2.42717	3.31868e-12	2.97498e-11	Up	gi|512890764|ref|XP_004922569.1|/0/PREDICTED: uncharacterized protein LOC101738067 [Bombyx mori]	gi|512890763|ref|XM_004922512.1|/6e-17/PREDICTED: Bombyx mori uncharacterized LOC101738067 (LOC101738067), mRNA	sp|Q9UKX3|MYH13_HUMAN/3e-10/Myosin-13 OS=Homo sapiens GN=MYH13 PE=1 SV=2	mdo:100032480/4e-10/CEP250; centrosomal protein 250kDa; K16464 centrosomal protein CEP250	BH2487/3e-08/---	NA	NA
CL2705.Contig2_All	2097	0.72	3.87	2.42626	9.47188e-12	8.28389e-11	Up	NA	NA	NA	NA	NA	NA	NA
CL13.Contig4_All	1301	37.24	200.1	2.4258	0	0	Up	gi|328670889|gb|AEB26321.1|/2.53697e-175/annexin IX [Helicoverpa armigera]	gi|328670888|gb|JF417990.1|/0.0/Helicoverpa armigera annexin IX mRNA, complete cds	sp|P22464|ANXB9_DROME/4e-141/Annexin B9 OS=Drosophila melanogaster GN=AnxB9 PE=2 SV=2	bmor:692381/8e-174/AnnIX, EN16; Annexin IX; K17095 annexin A7/11	NA	PF00191/2.8E-22/Annexin	molecular_function:GO:0005544//calcium-dependent phospholipid binding;GO:0005509//calcium ion binding;
Unigene4914_All	815	0.76	4.07	2.42096	6.06748e-05	0.00028977	Up	NA	NA	NA	NA	NA	NA	NA
Unigene16_All	5517	1.5	8.03	2.42044	5.15944e-60	1.58991e-58	Up	gi|357606463|gb|EHJ65074.1|/2.10417e-77/insulin receptor [Danaus plexippus]	gi|112983267|ref|NM_001043546.1|/2e-80/Bombyx mori insulin receptor (InR), mRNA >gi|6648595|gb|AF025542.1|AF025542 Bombyx mori insulin receptor-like protein precursor (BIR) mRNA, complete cds	sp|Q93105|INSR_AEDAE/7e-32/Insulin-like receptor OS=Aedes aegypti GN=InR PE=2 SV=2	bmor:692560/1e-74/InR, Bir; insulin receptor (EC:2.7.10.1); K04527 insulin receptor [EC:2.7.10.1]	NA	NA	biological_process:GO:0007169//transmembrane receptor protein tyrosine kinase signaling pathway;GO:0046777//protein autophosphorylation;cellular_component:GO:0016021//integral component of membrane;molecular_function:GO:0043548//phosphatidylinositol 3-kinase binding;GO:0005524//ATP binding;GO:0043560//insulin receptor substrate binding;GO:0004714//transmembrane receptor protein tyrosine kinase ac…
Unigene3942_All	1954	0.33	1.76	2.41504	1.16812e-05	6.12328e-05	Up	NA	NA	NA	NA	NA	NA	NA
CL1683.Contig2_All	3551	2.28	12.14	2.41266	1.6185e-57	4.80584e-56	Up	gi|512914971|ref|XP_004928274.1|/1.61936e-128/PREDICTED: protein TIS11-like isoform X2 [Bombyx mori]	gi|512914970|ref|XM_004928217.1|/1e-116/PREDICTED: Bombyx mori protein TIS11-like (LOC101737257), transcript variant X2, mRNA	sp|P47980|TIS1_DROME/1e-43/Protein TIS11 OS=Drosophila melanogaster GN=Tis11 PE=2 SV=2	bmor:101737257/3e-126/protein TIS11; K15308 tristetraprolin	ECU01g0830/2e-20/---	SM00356/1.2E-7/zinc finger	NA
Unigene1525_All	2764	0.63	3.35	2.41074	4.05938e-13	3.82908e-12	Up	gi|170572343|ref|XP_001892072.1|/2.63084e-06/T-cell receptor beta chain ANA 11 [Brugia malayi]	gi|354792273|gb|JN956774.1|/3e-10/Mus musculus targeted non-conditional, lacZ-tagged mutant allele Fgl2:tm1e(KOMP)Ucd; transgenic	NA	NA	NA	NA	NA
Unigene6540_All	4714	5.41	28.76	2.41036	2.95074e-178	2.40548e-176	Up	gi|363896088|gb|AEW43128.1|/5.95398e-166/UDP-glycosyltransferase UGT40M1 [Helicoverpa armigera]	NA	sp|P36512|UDB13_RABIT/1e-41/UDP-glucuronosyltransferase 2B13 OS=Oryctolagus cuniculus GN=UGT2B13 PE=2 SV=1	bmor:100500758/7e-156/UGT10100, UGT40N1; UDP-glucosyltransferase; K00699 glucuronosyltransferase [EC:2.4.1.17]	CAC2716/1e-09/---	PTHR11926:SF16/4.6E-121/--	molecular_function:GO:0016740//transferase activity;
CL247.Contig1_All	2639	1.48	7.86	2.40893	4.50764e-28	7.60279e-27	Up	NA	NA	NA	NA	NA	NA	NA
Unigene8650_All	1271	0.58	3.07	2.40411	3.80042e-06	2.11063e-05	Up	NA	NA	NA	NA	NA	NA	NA
CL2410.Contig1_All	1511	1.04	5.5	2.40285	1.64223e-11	1.41464e-10	Up	gi|512936235|ref|XP_004933468.1|/1.09457e-95/PREDICTED: transmembrane protein 214-like isoform X2 [Bombyx mori]	NA	sp|A0JMW6|T214A_XENLA/7e-10/Transmembrane protein 214-A OS=Xenopus laevis GN=tmem214-a PE=2 SV=1	NA	NA	PF10151/2.0E-19/Uncharacterised conserved protein (DUF2359)	NA
Unigene3389_All	1244	1.09	5.76	2.40174	7.01692e-10	5.41973e-09	Up	gi|512901083|ref|XP_004925048.1|/2.52905e-68/PREDICTED: zinc finger protein 16-like [Bombyx mori]	NA	sp|Q9H0M5|ZN700_HUMAN/5e-43/Zinc finger protein 700 OS=Homo sapiens GN=ZNF700 PE=2 SV=1	ngi:103740648/4e-47/zinc finger protein 14-like; K09228 KRAB domain-containing zinc finger protein	SPAC144.09c/1e-11/---	PS50157/8.58/Zinc finger C2H2 type domain profile.	NA
CL1987.Contig1_All	4070	2	10.54	2.3978	2.93608e-57	8.67983e-56	Up	gi|357622762|gb|EHJ74161.1|/0/hypothetical protein KGM_17545 [Danaus plexippus]	gi|512901596|ref|XM_004925117.1|/0.0/PREDICTED: Bombyx mori RING finger protein nhl-1-like (LOC101745812), transcript variant X2, mRNA	sp|Q03601|NHL1_CAEEL/6e-84/RING finger protein nhl-1 OS=Caenorhabditis elegans GN=nhl-1 PE=1 SV=2	bmor:101745812/0.0/RING finger protein nhl-1; K12035 tripartite motif-containing protein 71 [EC:2.3.2.27]	all0422/2e-36/---	PF01436/3.3E-7/NHL repeat	NA
CL324.Contig7_All	3181	0.87	4.58	2.39626	5.0769e-20	6.66563e-19	Up	NA	gi|462472992|gb|APGK01001838.1|/5e-18/Dendroctonus ponderosae Seq01001838, whole genome shotgun sequence	NA	NA	NA	NA	NA
Unigene351_All	1526	2.72	14.29	2.39333	8.16832e-28	1.36487e-26	Up	gi|357631682|gb|EHJ79151.1|/5.35969e-74/hypothetical protein KGM_15452 [Danaus plexippus]	NA	NA	NA	NA	NA	NA
CL1046.Contig2_All	2468	1.35	7.09	2.39283	1.84898e-23	2.73303e-22	Up	gi|512931844|ref|XP_004932400.1|/0/PREDICTED: probable peroxisomal acyl-coenzyme A oxidase 1-like [Bombyx mori]	gi|512931835|ref|XM_004932341.1|/4e-15/PREDICTED: Bombyx mori probable peroxisomal acyl-coenzyme A oxidase 1-like (LOC101743803), mRNA	sp|Q7KML2|ACOX1_DROME/6e-161/Probable peroxisomal acyl-coenzyme A oxidase 1 OS=Drosophila melanogaster GN=CG5009 PE=1 SV=1	bmor:101744100/0.0/probable peroxisomal acyl-coenzyme A oxidase 1; K00232 acyl-CoA oxidase [EC:1.3.3.6]	YGL205w/1e-44/---	PF02770/3.5E-5/Acyl-CoA dehydrogenase, middle domain	NA
CL2253.Contig2_All	1178	1.12	5.88	2.39232	1.16139e-09	8.81097e-09	Up	gi|357616183|gb|EHJ70054.1|/4.16029e-41/hypothetical protein KGM_07380 [Danaus plexippus]	NA	sp|Q66X52|LTOR5_PIG/1e-10/Ragulator complex protein LAMTOR5 OS=Sus scrofa GN=LAMTOR5 PE=3 SV=2	bmor:101746912/2e-39/ragulator complex protein LAMTOR5; K16344 hepatitis B virus X-interacting protein	NA	PTHR13342/8.4E-30/--	NA
CL1127.Contig2_All	1546	0.78	4.09	2.39055	6.05854e-09	4.35561e-08	Up	gi|512916020|ref|XP_004928530.1|/0/PREDICTED: zinc finger CCCH-type with G patch domain-containing protein-like [Bombyx mori]	NA	sp|Q7PYU6|ZGPAT_ANOGA/1e-74/Zinc finger CCCH-type with G patch domain-containing protein OS=Anopheles gambiae GN=AGAP002111 PE=3 SV=4	bmor:100037443/1e-11/STIP; septin and tuftelin interacting protein; K13103 tuftelin-interacting protein 11	NA	PTHR23329/1.0E-82/--	NA
CL1255.Contig2_All	774	0.87	4.56	2.38995	3.45604e-05	0.000170658	Up	NA	NA	NA	NA	NA	NA	NA
CL1765.Contig2_All	1961	0.92	4.82	2.38933	4.05938e-13	3.82774e-12	Up	NA	gi|374683444|gb|JN685518.1|/3e-06/Maruca vitrata clone Margam01_01_A12_T3 microsatellite sequence	NA	NA	NA	NA	NA
CL3209.Contig2_All	1095	1.18	6.18	2.38882	3.50254e-09	2.56885e-08	Up	gi|357630270|gb|EHJ78512.1|/4.04036e-120/hypothetical protein KGM_17941 [Danaus plexippus]	NA	sp|Q5RFR0|TTPAL_PONAB/4e-27/Alpha-tocopherol transfer protein-like OS=Pongo abelii GN=TTPAL PE=2 SV=1	cin:100185518/3e-16/retinaldehyde-binding protein 1; K19625 retinaldehyde-binding protein 1	NA	PR00180/2.3E-15/Cellular retinaldehyde-binding protein signature	NA
Unigene3256_All	2156	1.76	9.21	2.38763	3.30982e-26	5.27805e-25	Up	gi|512903211|ref|XP_004925564.1|/6.27858e-130/PREDICTED: acyl-CoA Delta(11) desaturase-like [Bombyx mori]	gi|118344555|ref|NM_001078578.1|/5e-11/Takifugu rubripes delta-9-desaturase 2 (fat-5), mRNA >gi|53689934|gb|AY741384.1| Takifugu rubripes delta-9-desaturase 2 mRNA, complete cds	sp|Q6US81|ACO11_SPOLI/5e-83/Acyl-CoA Delta(11) desaturase OS=Spodoptera littoralis PE=1 SV=1	bmor:101743311/1e-130/acyl-CoA Delta(11) desaturase; K00507 stearoyl-CoA desaturase (delta-9 desaturase) [EC:1.14.19.1]	YGL055w_1/3e-43/---	PTHR11351:SF21/1.7E-150/--	NA
CL404.Contig2_All	3205	0.73	3.81	2.38382	2.765e-17	3.22428e-16	Up	gi|357618033|gb|EHJ71129.1|/2.76929e-71/hypothetical protein KGM_08118 [Danaus plexippus]	NA	sp|Q6P877|ADRM1_XENTR/1e-25/Proteasomal ubiquitin receptor ADRM1 OS=Xenopus tropicalis GN=adrm1 PE=2 SV=1	aqu:105312229/1e-07/serine/arginine repetitive matrix protein 1-like; K13171 serine/arginine repetitive matrix protein 1	NA	PTHR12225/4.7E-25/--	NA
Unigene5793_All	658	1.82	9.49	2.38247	8.82922e-08	5.71933e-07	Up	NA	NA	NA	NA	NA	NA	NA
Unigene17417_All	1792	1.12	5.83	2.38	1.60082e-14	1.63374e-13	Up	gi|357621571|gb|EHJ73363.1|/0/hypothetical protein KGM_15926 [Danaus plexippus]	gi|512918473|ref|XM_004929086.1|/0.0/PREDICTED: Bombyx mori kelch-like protein diablo-like (LOC101744566), transcript variant X3, mRNA	sp|B0WWP2|KLHDB_CULQU/0.0/Kelch-like protein diablo OS=Culex quinquefasciatus GN=dbo PE=3 SV=2	bmor:101744566/0.0/kelch-like protein diablo; K10457 kelch-like protein 20	Cgl1939/2e-08/---	PS50097/21.926/BTB domain profile.	NA
CL3116.Contig3_All	956	3.36	17.44	2.37587	5.0769e-20	6.66238e-19	Up	gi|357606890|gb|EHJ65272.1|/4.27903e-64/hypothetical protein KGM_04993 [Danaus plexippus]	NA	sp|Q8R0K4|CC137_MOUSE/4e-13/Coiled-coil domain-containing protein 137 OS=Mus musculus GN=Ccdc137 PE=2 SV=1	ccw:104696066/2e-09/basic proline-rich protein-like; K05747 Wiskott-Aldrich syndrome protein	NA	NA	NA
CL272.Contig2_All	3276	1.16	6.02	2.37564	2.00736e-26	3.22015e-25	Up	gi|512900475|ref|XP_004924901.1|/0/PREDICTED: guanylate cyclase 32E-like [Bombyx mori]	gi|346709254|dbj|AK382333.1|/1e-129/Bombyx mori mRNA, clone: fdpe13O03	sp|P16066|ANPRA_HUMAN/4e-163/Atrial natriuretic peptide receptor 1 OS=Homo sapiens GN=NPR1 PE=1 SV=1	tca:657050/2e-170/guanylate cyclase 32E; K01769 guanylate cyclase, other [EC:4.6.1.2]	all0661/4e-43/---	PF07701/1.4E-5/Heme NO binding associated	NA
CL1279.Contig3_All	2194	0.78	4.04	2.37281	2.00308e-12	1.81927e-11	Up	gi|512929070|ref|XP_004931734.1|/1.8782e-105/PREDICTED: pre-mRNA-splicing regulator female-lethal(2)D-like [Bombyx mori]	gi|194399142|gb|EU649700.1|/1e-58/Bombyx mori FL(2)D protein-like mRNA, complete sequence	sp|Q9Y091|FL2D_DROME/1e-65/Pre-mRNA-splicing regulator female-lethal(2)D OS=Drosophila melanogaster GN=fl(2)d PE=1 SV=2	NA	NA	PTHR15217/1.2E-86/--	NA
Unigene1437_All	916	0.79	4.07	2.3651	2.03458e-05	0.000103507	Up	gi|357625378|gb|EHJ75842.1|/2.05338e-44/hypothetical protein KGM_04054 [Danaus plexippus]	gi|512929209|ref|XM_004931710.1|/2e-18/PREDICTED: Bombyx mori iron-sulfur assembly protein IscA-like 2, mitochondrial-like (LOC101736064), mRNA	sp|Q9DCB8|ISCA2_MOUSE/7e-30/Iron-sulfur cluster assembly 2 homolog, mitochondrial OS=Mus musculus GN=Isca2 PE=2 SV=2	ame:552616/6e-10/GB10611; iron-sulfur cluster assembly 1 homolog, mitochondrial-like; K13628 iron-sulfur cluster assembly protein	PA0665/9e-19/---	PF01521/3.9E-17/Iron-sulphur cluster biosynthesis	NA
CL396.Contig1_All	3312	0.61	3.14	2.36388	9.72078e-15	1.00156e-13	Up	gi|357631555|gb|EHJ79025.1|/3.60314e-98/ubiquitin conjugating enzyme 4 [Danaus plexippus]	gi|194868069|ref|XM_001972176.1|/2e-45/Drosophila erecta GG15402 (Dere\GG15402), mRNA	sp|P52486|UBCD4_DROME/9e-85/Ubiquitin-conjugating enzyme E2-22 kDa OS=Drosophila melanogaster GN=UbcD4 PE=1 SV=2	bmor:100141465/1e-94/Ubcd4, BmubcD4; ubiquitin conjugating enzyme 4; K04649 ubiquitin-conjugating enzyme (huntingtin interacting protein 2) [EC:2.3.2.23]	YDR177w/1e-37/---	PS50127/36.924/Ubiquitin-conjugating enzymes family profile.	molecular_function:GO:0016881//acid-amino acid ligase activity;
CL1231.Contig4_All	3129	1.32	6.79	2.36287	3.00854e-28	5.09992e-27	Up	gi|357615281|gb|EHJ69573.1|/7.27709e-93/putative ns1 binding protein [Danaus plexippus]	gi|512937437|ref|XM_004933709.1|/3e-16/PREDICTED: Bombyx mori influenza virus NS1A-binding protein-like (LOC101741326), partial mRNA	sp|Q7ZVQ8|NS1BB_DANRE/4e-62/Influenza virus NS1A-binding protein homolog B OS=Danio rerio GN=ivns1abpb PE=2 SV=1	aga:AgaP_AGAP003823/5e-92/AGAP003823-PA; K15046 influenza virus NS1A-binding protein	DRA0212/2e-17/---	PTHR24412/2.2E-119/--	NA
Unigene1459_All	2455	2.04	10.49	2.36237	1.69347e-33	3.27753e-32	Up	gi|657941323|gb|AID54873.1|/0/cytochrome P450 CYP49A1 [Helicoverpa armigera]	gi|535775113|gb|JQ979051.1|/3e-19/Spodoptera littoralis cytochrome P450 CYP428A1P pseudogene mRNA, complete sequence	sp|Q9V5L3|C49A1_DROME/4e-32/Probable cytochrome P450 49a1 OS=Drosophila melanogaster GN=Cyp49a1 PE=2 SV=3	pxy:105391120/0.0/25-hydroxyvitamin D-1 alpha hydroxylase, mitochondrial-like; K17960 cytochrome P450, family 49, subfamily A	BH0579/2e-10/---	PF00067/9.8E-31/Cytochrome P450	NA
Unigene1263_All	3769	1.5	7.71	2.36177	2.82574e-38	6.07658e-37	Up	gi|241659423|emb|CAZ65618.1|/0/cytochrome P450 [Cnaphalocrocis medinalis]	gi|241659422|emb|FN421127.1|/4e-19/Cnaphalocrocis medinalis mRNA for cytochrome P450 (cyp6CV1 gene)	sp|Q27902|CP6B4_PAPGL/9e-111/Cytochrome P450 6B4 OS=Papilio glaucus GN=CYP6B4 PE=2 SV=1	pxy:105382823/6e-151/CYP6CV2; cytochrome P450 6B7-like; K14999 cytochrome P450, family 6 [EC:1.14.-.-]	BH0579/1e-32/---	PF00067/6.5E-94/Cytochrome P450	NA
CL1445.Contig4_All	2392	0.22	1.13	2.36075	0.000184104	0.000819314	Up	gi|77403696|dbj|BAE46430.1|/9.91869e-15/reverse transcriptase [Danio rerio]	gi|375231935|gb|JN774227.1|/6e-08/Cyprinus carpio clone 850471 microsatellite sequence	NA	NA	NA	NA	NA
CL3082.Contig2_All	1678	0.45	2.31	2.3599	6.84312e-06	3.6863e-05	Up	NA	NA	NA	NA	NA	NA	NA
CL1692.Contig10_All	676	2.72	13.94	2.35755	4.90542e-11	4.11621e-10	Up	NA	gi|374683444|gb|JN685518.1|/4e-09/Maruca vitrata clone Margam01_01_A12_T3 microsatellite sequence	NA	NA	NA	NA	NA
Unigene6537_All	4734	1.78	9.12	2.35716	1.74449e-56	5.09558e-55	Up	gi|357613153|gb|EHJ68346.1|/0/hypothetical protein KGM_02977 [Danaus plexippus]	gi|512908153|ref|XM_004926554.1|/1e-16/PREDICTED: Bombyx mori microtubule-associated protein futsch-like (LOC101741768), partial mRNA	sp|Q5ZMJ9|SRRM1_CHICK/3e-09/Serine/arginine repetitive matrix protein 1 OS=Gallus gallus GN=SRRM1 PE=2 SV=1	spu:591574/1e-09/nucleolar and coiled-body phosphoprotein 1; K11294 nucleolin	NA	NA	NA
CL3284.Contig1_All	1727	0.57	2.92	2.35693	2.64322e-07	1.64297e-06	Up	NA	gi|404250329|gb|JQ995291.1|/8e-25/Helicoverpa armigera clone BAC 18J13 cytochrome P450 337B2v2 (CYP337B2v2) and cytochrome P450 337B1v1 (CYP337B1v1) genes, complete cds	NA	NA	NA	NA	NA
Unigene6267_All	2752	2.44	12.48	2.35466	3.37014e-44	8.12397e-43	Up	gi|357624054|gb|EHJ74959.1|/5.24623e-140/putative tuberous sclerosis 1 protein [Danaus plexippus]	gi|512892141|ref|XM_004922800.1|/2e-26/PREDICTED: Bombyx mori plectin-like (LOC101739907), mRNA	sp|Q95JC9|PRP_PIG/2e-54/Basic proline-rich protein OS=Sus scrofa PE=1 SV=2	bmor:101739907/1e-131/hamartin; K07206 tuberous sclerosis 1	Rv3876/6e-23/---	PF04388/5.7E-45/Hamartin protein	NA
Unigene6979_All	994	1.66	8.47	2.35118	8.45036e-11	6.96695e-10	Up	gi|512928393|ref|XP_004931567.1|/2.64746e-120/PREDICTED: methyltransferase-like protein 22-like [Bombyx mori]	gi|512928392|ref|XM_004931510.1|/4e-19/PREDICTED: Bombyx mori methyltransferase-like protein 22-like (LOC101738227), mRNA	sp|Q8R1C6|MET22_MOUSE/2e-31/Methyltransferase-like protein 22 OS=Mus musculus GN=Mettl22 PE=2 SV=1	shr:100930168/1e-10/CNKSR2; connector enhancer of kinase suppressor of Ras 2; K17536 connector enhancer of kinase suppressor of Ras 2	NA	PF10294/1.2E-22/Putative methyltransferase	NA
CL3132.Contig2_All	1613	0.88	4.49	2.35114	7.21662e-10	5.56598e-09	Up	gi|357624556|gb|EHJ75281.1|/1.63367e-177/UDP-glucosyltransferase [Danaus plexippus]	gi|254832581|gb|AE014186.2|/9e-06/Plasmodium falciparum 3D7 chromosome 11, complete sequence	sp|P36511|UDB15_RAT/1e-45/UDP-glucuronosyltransferase 2B15 OS=Rattus norvegicus GN=Ugt2b15 PE=1 SV=1	pxy:105382131/4e-120/UDP-glucuronosyltransferase 2B7-like; K00699 glucuronosyltransferase [EC:2.4.1.17]	BS_yojK/4e-12/---	PTHR11926:SF16/2.3E-112/--	NA
CL2812.Contig3_All	1369	0.43	2.19	2.34852	0.000105979	0.000489533	Up	NA	NA	NA	NA	NA	NA	NA
CL1123.Contig12_All	1921	1.21	6.15	2.34558	4.03446e-16	4.46096e-15	Up	gi|389615195|dbj|BAM20584.1|/9.81918e-55/simila to CG14435 [Papilio polytes]	gi|389615194|dbj|AK405212.1|/1e-97/Papilio polytes mRNA for simila to CG14435, complete cds, sequence id: Pp-0781, expressed in epidermis	sp|Q8NHG8|ZNRF2_HUMAN/2e-38/E3 ubiquitin-protein ligase ZNRF2 OS=Homo sapiens GN=ZNRF2 PE=1 SV=1	bmor:101746515/3e-47/E3 ubiquitin-protein ligase ZNRF2; K10694 E3 ubiquitin-protein ligase ZNRF1/2 [EC:2.3.2.27]	NA	NA	molecular_function:GO:0008270//zinc ion binding;
Unigene6681_All	1830	8.77	44.52	2.3438	5.80918e-99	2.68982e-97	Up	gi|443429434|gb|AGC92718.1|/0/haspin-like protein [Heliconius erato]	gi|512925277|ref|XR_209979.1|/2e-84/PREDICTED: Bombyx mori uncharacterized LOC101745149 (LOC101745149), misc_RNA	sp|Q8TF76|HASP_HUMAN/2e-65/Serine/threonine-protein kinase haspin OS=Homo sapiens GN=GSG2 PE=1 SV=3	tca:659764/2e-102/uncharacterized LOC659764; K16315 serine/threonine-protein kinase haspin [EC:2.7.11.1]	SPAC23C4.03/7e-31/---	PTHR24419:SF18/1.6E-103/--	NA
Unigene4359_All	1504	0.66	3.35	2.34362	2.64322e-07	1.64373e-06	Up	NA	NA	NA	NA	NA	NA	NA
CL2435.Contig1_All	787	0.87	4.41	2.34169	6.06748e-05	0.000289821	Up	NA	NA	NA	NA	NA	NA	NA
Unigene9291_All	3230	0.76	3.85	2.34079	5.12386e-17	5.90583e-16	Up	gi|298204363|gb|ADI61830.1|/0/endonuclease-reverse transcriptase [Bombyx mori]	gi|512908434|ref|XM_004926624.1|/4e-93/PREDICTED: Bombyx mori protein yellow-like (LOC101741957), mRNA	sp|P08548|LIN1_NYCCO/5e-38/LINE-1 reverse transcriptase homolog OS=Nycticebus coucang PE=1 SV=1	pxy:105386179/3e-66/uncharacterized LOC105386179; K01273 membrane dipeptidase [EC:3.4.13.19]	NA	PTHR19446:SF296/1.5E-96/--	NA
CL2041.Contig2_All	2488	0.62	3.14	2.34042	2.84132e-11	2.42043e-10	Up	NA	NA	NA	NA	NA	NA	NA
Unigene360_All	707	4.4	22.26	2.33888	1.74598e-17	2.06281e-16	Up	NA	gi|389615715|dbj|AK405518.1|/3e-07/Papilio polytes mRNA, putative 3'UTR of hypothetical protein, sequence id: Pp-1175, expressed in epidermis	NA	NA	NA	NA	NA
Unigene6273_All	1267	0.44	2.22	2.33498	0.000184104	0.000819721	Up	NA	NA	NA	NA	NA	NA	NA
CL123.Contig4_All	5483	0.68	3.43	2.3346	1.72304e-25	2.7123e-24	Up	gi|512913218|ref|XP_004927843.1|/0/PREDICTED: pericentriolar material 1 protein-like isoform X2 [Bombyx mori]	gi|512913221|ref|XM_004927787.1|/1e-20/PREDICTED: Bombyx mori pericentriolar material 1 protein-like (LOC101738744), transcript variant X3, mRNA	sp|Q15154|PCM1_HUMAN/1e-16/Pericentriolar material 1 protein OS=Homo sapiens GN=PCM1 PE=1 SV=4	bmor:101738744/0.0/myb-like protein I; K16537 pericentriolar material 1 protein	Rv3876/4e-08/---	PTHR14164/4.4E-16/--	NA
Unigene3926_All	1555	0.77	3.88	2.33313	1.79773e-08	1.24102e-07	Up	gi|512898041|ref|XP_004924301.1|/4.76869e-110/PREDICTED: dual specificity protein phosphatase 14-like [Bombyx mori]	gi|512898040|ref|XM_004924244.1|/4e-23/PREDICTED: Bombyx mori dual specificity protein phosphatase 14-like (LOC101743164), mRNA	sp|Q9JLY7|DUS14_MOUSE/2e-26/Dual specificity protein phosphatase 14 OS=Mus musculus GN=Dusp14 PE=2 SV=2	bmor:101743164/7e-111/dual specificity protein phosphatase 14; K14165 atypical dual specificity phosphatase [EC:3.1.3.16 3.1.3.48]	SPBC17A3.06/2e-10/---	PS50054/30.733/Dual specificity protein phosphatase family profile.	NA
CL290.Contig7_All	7950	0.27	1.36	2.33258	3.58162e-15	3.7815e-14	Up	gi|512923994|ref|XP_004930489.1|/0/PREDICTED: protein outspread-like [Bombyx mori]	gi|512923993|ref|XM_004930432.1|/5e-79/PREDICTED: Bombyx mori protein outspread-like (LOC101735394), mRNA	sp|Q27421|OSP_DROME/9e-89/Protein outspread OS=Drosophila melanogaster GN=osp PE=2 SV=5	pbi:103062409/3e-28/NUMA1; nuclear mitotic apparatus protein 1; K16808 nuclear mitotic apparatus protein 1	PH0929/3e-15/---	PS50003/12.802/PH domain profile.	NA
Unigene2303_All	6207	3.34	16.82	2.33226	2.18078e-133	1.39352e-131	Up	gi|512897865|ref|XP_004924257.1|/0/PREDICTED: ran-binding protein 10-like [Bombyx mori]	gi|512897864|ref|XM_004924200.1|/0.0/PREDICTED: Bombyx mori ran-binding protein 10-like (LOC101735366), mRNA	sp|P69566|RANB9_MOUSE/7e-172/Ran-binding protein 9 OS=Mus musculus GN=Ranbp9 PE=1 SV=1	bom:102270517/5e-11/serine/arginine repetitive matrix protein 2-like; K13172 serine/arginine repetitive matrix protein 2	NA	PS50188/22.429/B30.2/SPRY domain profile.	NA
CL862.Contig2_All	2548	2.01	10.12	2.33194	5.10182e-33	9.72708e-32	Up	gi|512899614|ref|XP_004924689.1|/0/PREDICTED: mediator of RNA polymerase II transcription subunit 12-like [Bombyx mori]	gi|512899613|ref|XM_004924632.1|/8e-72/PREDICTED: Bombyx mori mediator of RNA polymerase II transcription subunit 12-like (LOC101736174), mRNA	sp|Q9VW47|MED12_DROME/3e-81/Mediator of RNA polymerase II transcription subunit 12 OS=Drosophila melanogaster GN=kto PE=1 SV=2	bmor:101736174/0.0/mediator of RNA polymerase II transcription subunit 12; K15162 mediator of RNA polymerase II transcription subunit 12	DR0392/2e-10/---	PTHR12796:SF3/1.0E-86/--	NA
Unigene7405_All	1811	0.59	2.97	2.33168	9.02302e-08	5.83924e-07	Up	NA	NA	NA	NA	NA	NA	NA
CL1880.Contig3_All	1971	0.36	1.81	2.32992	6.67686e-06	3.59817e-05	Up	gi|170280681|gb|ACB12192.1|/9.29215e-125/juvenile hormone esterase [Omphisa fuscidentalis]	gi|73921300|gb|AF327882.2|/8e-19/Manduca sexta juvenile hormone esterase precursor, mRNA, complete cds	sp|P12992|ESTJ_HELVI/2e-112/Juvenile hormone esterase OS=Heliothis virescens PE=1 SV=2	tca:661053/4e-47/juvenile hormone esterase-like; K03927 carboxylesterase 2 [EC:3.1.1.1 3.1.1.84 3.1.1.56]	BS_pnbA/7e-29/---	PF00135/2.7E-93/Carboxylesterase family	NA
CL1966.Contig2_All	2030	2.21	11.1	2.32844	1.09483e-28	1.87599e-27	Up	gi|7576710|gb|AAF63957.1|/6.03446e-135/CALNUC [Spodoptera frugiperda]	gi|7576709|gb|AF170072.1|AF170072/5e-48/Spodoptera frugiperda CALNUC mRNA, complete cds	sp|Q02819|NUCB1_MOUSE/1e-50/Nucleobindin-1 OS=Mus musculus GN=Nucb1 PE=1 SV=2	aga:AgaP_AGAP004734/9e-22/AGAP004734-PA; K04650 nuclear receptor co-repressor 1	YBR112c/1e-10/---	PTHR19237:SF20/1.0E-94/--	NA
CL289.Contig7_All	4307	0.51	2.56	2.32757	6.10218e-15	6.36282e-14	Up	gi|512931200|ref|XP_004932241.1|/3.83982e-180/PREDICTED: inositol hexakisphosphate kinase 2-like isoform X1 [Bombyx mori] &gt;gi|512931202|ref|XP_004932242.1| PREDICTED: inositol hexakisphosphate kinase 2-like isoform X2 [Bombyx mori] &gt;gi|512931204|ref|XP_004932243.1| PREDICTED: inositol hexakisphosphate kinase 2-like isoform X3 [Bombyx mori]	gi|346708611|dbj|AK378739.1|/1e-132/Bombyx mori mRNA, clone: fner32G13	sp|Q8BWD2|IP6K3_MOUSE/5e-39/Inositol hexakisphosphate kinase 3 OS=Mus musculus GN=Ip6k3 PE=2 SV=1	bmor:101740114/0.0/inositol hexakisphosphate kinase 2; K07756 inositol-hexakisphosphate 5-kinase [EC:2.7.4.21]	Rv3876/4e-09/---	PTHR12400:SF21/5.4E-85/--	NA
[truncated: 1,457 more rows]
